# Supplementary material for: Latest‐Late Fertility? Decline and Resurgence of Late Parenthood Across the Low‐Fertility Countries
Source: Popul Dev Rev. 2020 Apr 27;46(2):219–47. doi: 10.1111/padr.12334 (PMC7384131; doi:10.1111/padr.12334)
Supplement: Supplementary file 1 — Supporting Information [file PADR-46-219-s001.xlsx]

## Sheet: contr 40+ to TFR
		Participation of births age 40+ to TFR
		AUT	BGR	BLR	CAN	CHE	CHL	CZE	DEUTE	DEUTNP	DEUTW	DNK	EST	FIN	FRATNP	GBR_NIR	GBR_NP	GBR_SCO	GBRTENW	HRV	HUN	ISL	ITA	JPN	LTU	NLD	NOR	POL	PRT	RUS	SPAIN	SVK	SVN	SWE	TWN	UKR	USA
		Austria	Bulgaria	Belarus	Canada	Switzerland	Chile	Czech Republic	Eastern Germany	Germany	Western Germany	Denmark	Estonia	Finland	France	Northern Ireland	Great Britain	Scotland	England & Wales	Croatia	Hungary	Iceland	Italy	Japan	Lithuania	Netherlands	Norway	Poland	Portugal	Russia	Spain	Slovakia	Slovenia	Sweden	Taiwan	Ukraine	United States
	1891																																	14.4024
	1892																																	14.1338
	1893																																	14.1283
	1894																																	14.3966
	1895																																	13.8564
	1896																																	13.7754
	1897																																	13.6813
	1898																																	13.2279
	1899																																	13.1482
	1900																																	13.007
	1901																																	12.7158
	1902																																	12.6696
	1903																																	12.4988
	1904																																	12.414
	1905																																	12.5024
	1906																																	12.3411
	1907																																	12.0416
	1908																																	11.7119
	1909																																	11.6218
	1910																																	11.6015
	1911																																	11.5604
	1912																																	11.5723
	1913																																	11.4817
	1914																																	11.5671
	1915																																	11.6791
	1916											8.26362																						11.5003
	1917											8.0982																						11.5139
	1918											8.32914																						11.4434
	1919											8.43962																						10.602
	1920											7.74731																						10.329
	1921				7.31522							7.85302																						10.3967
	1922				7.37259							7.8734																			9.48008			10.6138
	1923				7.37528							7.71422																			9.69707			10.5178
	1924				7.39083							7.69572																			10.0995			10.4888
	1925				7.42355							7.61167																			9.65479			10.051
	1926				8.28723							7.37344																			9.50248			10.0097
	1927				8.25167							7.22087																			9.89027			9.55004
	1928				8.14711							7.0919																			9.82477			9.53621
	1929				7.88392							7.03961																			10.0122			9.20105
	1930				7.81154							6.52347																			9.53487			8.81485
	1931				7.58874							6.47133																			8.94151			8.4702
	1932				7.84269	6.51351						6.47375																			8.69328			8.22311
	1933				7.61683	6.34489						6.18851																			9.00428			8.23396			4.99565
	1934				7.74356	6.23953						6.1529																			9.01903			7.99561			4.76944
	1935				7.55822	6.17209						5.61603																			8.68369			7.33148			4.60512
	1936				7.45298	6.21607						5.40591																			8.9294			7.18591			4.39161
	1937				7.26596	5.87091						5.16672																			8.99988			6.79949			4.1082
	1938				6.98928	5.80305						4.87155							4.75699												9.99851			6.50549			3.92483
	1939				6.7938	5.37022						4.65827		8.93733					4.56627												11.6169			6.32283			3.7063
	1940				6.50728	5.42732						4.33033		9.72299					4.57101										9.8894		8.80161			6.04851			3.56874
	1941				6.14592	5.59913						4.46618		8.55598					4.82082										9.36023		8.73953			5.72045			3.28551
	1942				5.98734	5.33004						4.2694		10.0969					4.61502										9.36464		8.22879			5.59722			2.93347
	1943				5.73927	5.36853						4.18514		9.70235					4.67243										9.28275		8.30615			5.39425			2.9987
	1944				5.97177	5.34398						3.98074		9.0337					4.62451										9.40052		8.45174			5.18012			3.25991
	1945				6.0826	5.4281						4.1624		7.80476				4.57369	4.87993										9.15235		8.40807			5.16945			3.48809
	1946				5.56247	5.35						4.19508		7.39939	3.93275			4.00624	4.09581										9.13996		8.78749			5.12311			2.93015
	1947		3.22283		5.12021	5.24973						4.40498		6.93758	3.97786			4.08701	3.84623					6.85692					8.91437		7.88287			5.01052			2.65334
	1948		3.24429		5.1224	5.04189						4.36226		6.97645	3.94996			4.27897	3.86837					6.98977					9.12947		8.09404			4.9943			2.64058
	1949		3.19668		4.92693	4.90679						4.03194		6.99509	3.79331			4.00968	3.577					5.84923					9.23673		8.16108			4.68213			2.57222
	1950		3.55919		4.78202	4.89741		3.28846				3.66778		7.03238	3.73017			3.97244	3.4861		3.83405			5.06982		8.09331			9.05303		7.88311	5.26584		4.26904			2.53484
	1951	4.30006	3.12122		4.7295	4.79999		3.10787				3.56652		6.8654	3.69277			3.77303	3.34381		3.69941			4.59204		7.84496			9.11733		7.4539	5.04176		4.20992			2.4568
	1952	4.07668	2.84594		4.49361	4.57906		2.95028				3.24624		6.63659	3.68247			3.61968	3.2481		3.50638		6.31017	4.0271		7.71735			9.26595		7.42285	4.82972		4.02931			2.4159
	1953	3.94011	2.94141		4.4458	4.54207		2.95926				3.16259		6.48874	3.51156			3.4958	3.09729		3.52313		6.04107	3.53515		7.54913			8.86732		7.16012	4.89332		3.85594			2.39647
	1954	3.91938	2.74039		4.52284	4.50613		2.7513				3.03002		6.16047	3.51593			3.4254	3.09006		3.25464		5.97613	3.14493		7.26988			8.76852		6.90074	4.62518		3.66819			2.37089
	1955	3.65654	2.60949		4.4706	4.58137		2.67178				2.99604		6.19912	3.43545			3.25843	2.96845		3.21806		5.76563	2.79424		6.9744			8.80972		6.97572	4.68133		3.45083			2.3315
	1956	3.68207	2.49414		4.27236	4.25607		2.42328	2.34579	3.02071	3.25128	2.861		5.75461	3.33089			3.05326	2.83678		2.7578		5.58652	2.50297		6.74394			8.45639		6.27502	3.98249		3.2878			2.28486
	1957	3.63648	2.10011		4.16328	4.34513		2.12977	2.26524	2.90845	3.10319	2.7356		5.69959	3.27369			2.99372	2.76532		2.47681		5.36994	2.155		6.47612			8.15882		6.38194	3.85823		3.23452			2.2354
	1958	3.34827	2.08413		3.95059	3.96243		1.61393	2.15109	2.7666	2.93794	2.39546		5.57558	3.27782			2.93991	2.64756		2.18397		5.2046	1.88211		6.07562			8.04108		6.11145	3.39913		3.06893			2.18329
	1959	3.33017	1.7633		3.8654	3.96433		1.27116	2.07171	2.72733	2.9106	2.35671	3.45247	5.33357	3.23526			2.71954	2.52618		2.00762		5.0553	1.66653	5.80479	5.94399			7.8107	4.49361	6.01937	2.94175		2.93006		2.86812	2.17239
	1960	3.20719	1.66548		3.83513	3.80668		1.13289	2.07861	2.68293	2.85222	2.33827	3.42287	5.03456	3.05987			2.69576	2.61907		1.87097	5.14004	4.96557	1.37088	5.8133	5.65127			7.50767	4.26204	5.89575	2.9347		2.90213		2.73362	2.19397
	1961	3.14358	1.47846		3.90737	3.59328		1.12994	1.96168	2.5626	2.73083	2.23716	2.94403	5.05264	2.96365			2.72718	2.55746		1.83087	4.83278	4.67325	1.19464	5.75014	5.32557			7.26401	3.86326	5.74323	2.50019		2.66997		2.62877	2.23988
	1962	3.18627	1.52455		3.81846	3.48872		0.986309	1.89791	2.50549	2.67613	2.16965	3.03755	4.68246	2.85456			2.72705	2.50239		1.80994	5.22488	4.52767	1.01802	5.84372	5.05686			7.16889	3.77374	5.53891	2.53275		2.5259		2.72992	2.2307
	1963	3.0404	1.35326		3.70222	3.28842		0.930357	1.8932	2.46407	2.619	2.07174	2.81731	4.54569	2.74057			2.5798	2.44087		1.62046	4.63109	4.19311	0.900668	5.52363	4.8421			7.15674	3.56658	5.58483	2.4455		2.45697		2.61697	2.22231
	1964	3.22032	1.32742	3.98075	3.79967	3.17895		1.04532	1.9013	2.46083	2.60345	1.97134	2.5663	4.6151	2.71091			2.65978	2.44245		1.53097	4.86466	4.08965	0.830588	5.07922	4.54709			7.02692	3.47941	5.67434	2.46273		2.29591		2.54343	2.25542
	1965	3.07347	1.22322	3.97235	3.74318	3.11453		1.0869	1.79047	2.39309	2.53797	1.90459	2.57073	4.35851	2.6396			2.51236	2.41862		1.39866	5.02798	4.03371	0.736973	4.92392	4.27142			6.8408	3.35052	5.83826	2.42363		2.24986		2.4877	2.31984
	1966	2.96118	1.10925	3.75782	3.65617	3.07168		0.948987	1.40785	2.21888	2.40513	1.69394	2.58086	3.91264	2.62952			2.54788	2.30775		1.33179	4.7401	3.98703	0.882749	4.61414	3.99597			6.71731	3.13634	5.55076	2.25839		2.09346		2.35566	2.29182
	1967	2.80969	1.08908	3.32423	3.33148	3.10987		0.888502	1.26494	2.1271	2.32364	1.60365	2.30359	3.86127	2.56966			2.48402	2.29109		1.22345	4.34916	3.84007	0.635906	4.25042	3.7335	3.03784		6.69543	2.94764	6.24185	2.14634		2.06732		2.17492	2.20256
	1968	2.71903	0.975777	3.51432	3.09617	2.90149		0.846669	1.10903	2.12741	2.37405	1.55539	1.99634	3.64757	2.57673			2.23769	2.18662		1.15436	4.6003	3.71774	0.677521	3.8199	3.32274	2.85352		6.4669	2.86042	5.34363	2.06119		1.85012		2.08105	2.08189
	1969	2.6195	0.892515	3.089	2.83719	2.78138		0.824932	1.0036	2.11414	2.40718	1.45046	1.89768	3.31998	2.57028			2.16406	2.06521		1.19363	3.8091	3.74952	0.665958	3.47049	3.10849	2.74212		6.43725	2.58386	5.04666	1.88766		1.93693		1.9985	1.90304
	1970	2.68222	0.828059	2.65687	2.63339	2.63516		0.779341	0.986606	2.13571	2.47564	1.47996	1.71859	2.73694	2.46341			1.98961	1.92816		1.15644	4.0449	3.60996	0.662684	3.30297	2.95705	2.27009		6.04462	2.40999	5.04899	1.83487		1.7229		1.81284	1.76079
	1971	2.82668	0.846825	2.4803	2.31927	2.49671		0.741837	1.01206	2.13002	2.47244	1.14751	1.65409	2.28553	2.44745			1.8983	1.84106		1.11287	3.23281	3.52176	0.644052	3.41283	2.71199	2.14244	2.69216	6.03316	2.23561	4.70537	1.7394		1.55045		1.77459	1.66745
	1972	2.80968	0.822668	2.3893	2.08264	2.36548		0.671018	1.05924	2.12246	2.43411	1.08213	1.62403	2.12878	2.37675			1.81	1.76443		1.14698	2.8561	3.37566	0.634445	3.36883	2.25594	1.97314	2.63652	5.90659	2.2027	4.72379	1.61581		1.44103		1.75414	1.64575
	1973	2.73589	0.763025	2.36218	1.78691	2.22502		0.6642	0.901348	2.0684	2.40135	1.0913	1.73438	2.10783	2.28273			1.5337	1.64441		1.08213	3.40011	3.29429	0.62315	3.17532	2.00222	1.73005	2.57803	6.1155	2.1542	4.37053	1.62683		1.27179		1.81484	1.54725
	1974	2.71187	0.685437	2.14435	1.57856	1.90327		0.583921	0.879441	1.91007	2.20882	1.02158	1.69611	1.995	2.1792	3.37203	1.61166	1.58067	1.54177		1.02528	2.58412	3.2609	0.601326	2.86902	1.77812	1.68094	2.54595	5.75528	2.10272	4.50366	1.45807		1.24054		1.71305	1.41031
	1975	2.47992	0.688267	2.05264	1.416	1.83801		0.59588	0.802618	1.70655	1.98072	0.908371	1.64432	1.9098	1.91424	3.25969	1.54491	1.42824	1.48535		0.941382	2.70886	3.09156	0.580865	2.77412	1.53884	1.45388	2.40298	5.28523	2.03265	4.22255	1.32883		1.11569		1.7175	1.37724
	1976	2.23102	0.653286	1.95437	1.30477	1.66737		0.572612	0.707368	1.4987	1.75241	0.957203	1.55696	1.79902	1.64135	3.30623	1.44789	1.27153	1.38492		0.901454	2.79369	2.91742	0.550227	2.82893	1.44221	1.41354	2.23059	4.67506	1.95137	4.14997	1.27379		1.13788	1.41553	1.60129	1.29284
	1977	2.24197	0.619321	1.93631	1.1073	1.5016		0.577032	0.64603	1.32873	1.58796	0.867685	1.43165	1.86012	1.46414	3.09194	1.37587	1.30059	1.3088		0.958434	2.80445	2.68619	0.546674	2.58702	1.34019	1.31763	2.13258	4.42891	1.81605	4.01261	1.20421		1.13644	1.259	1.53261	1.23464
	1978	1.98054	0.548724	1.68102	1.10513	1.4729		0.560147	0.55205	1.14828	1.38286	0.743635	1.4415	1.80061	1.37001	2.68653	1.32351	1.05781	1.29529		0.848298	2.26471	2.53104	0.514992	2.63523	1.19777	1.32253	1.93841	4.24648	1.6423	3.89176	1.12974		1.17435	1.09965	1.42881	1.16234
	1979	1.75012	0.565074	1.53539	1.0163	1.24303		0.53825	0.5324	1.06288	1.26384	0.821227	1.33223	2.01857	1.27789	2.80872	1.30457	1.10253	1.26303		0.8277	1.77318	2.21909	0.493947	2.63222	1.11878	1.1629	1.89801	4.00123	1.54049	3.68487	0.929869		1.30953	0.90054	1.31359	1.12887
	1980	1.59838	0.566801	1.39113	0.944166	1.27034		0.529344	0.495358	1.00525	1.1977	0.82666	1.33681	1.99281	1.2259	2.51646	1.29968	1.05401	1.2732		0.797497	1.76626	2.08698	0.502782	2.28423	1.19304	1.22413	1.82512	3.81986	1.39085	3.71582	0.96921		1.27545	0.89698	1.20407	1.09524
	1981	1.52671	0.544789	1.3803	0.985633	1.1166		0.582017	0.456869	1.00557	1.20136	0.871864	1.18771	1.93417	1.27327	2.53101	1.39096	1.06736	1.37814		0.79018	1.74015	1.98596	0.500333	2.52929	1.23087	1.18677	1.81129	3.57845	1.32458	3.57796	0.87687		1.38077	0.780304	1.21436	1.08478
	1982	1.47399	0.523807	1.2644	0.966697	1.12095		0.499628	0.400757	0.968327	1.17224	0.854084	1.27814	2.10478	1.33122	2.40029	1.34618	1.1142	1.32598		0.748161	2.36938	1.91157	0.505315	2.57005	1.28366	1.17196	1.85284	3.15224	1.30758	3.59293	0.805421		1.42938	0.76843	1.1235	1.09552
	1983	1.42188	0.511425	1.10242	0.929903	1.12911		0.480547	0.404361	0.987855	1.20108	0.911863	1.28787	2.07198	1.32101	2.69138	1.38115	1.07506	1.35591		0.750023	2.23263	1.87072	0.509044	2.2543	1.19282	1.13398	1.64881	3.07645	1.18302	3.43611	0.750033	1.21909	1.45436	0.682193	1.02152	1.08761
	1984	1.33539	0.491299	1.13236	0.910904	1.17889		0.453352	0.403277	0.981191	1.18801	0.87693	1.11389	2.14608	1.35982	2.58906	1.37995	1.10779	1.35348		0.699423	1.63474	1.876	0.526252	2.18083	1.18261	1.22807	1.64044	2.77712	1.14917	3.35345	0.751556	1.19133	1.59965	0.621533	1.01031	1.08939
	1985	1.35119	0.494894	1.08206	0.939448	1.12883		0.416513	0.408469	1.0119	1.23231	1.04666	1.17068	2.1709	1.39914	2.24326	1.35675	1.0268	1.35165		0.706007	1.62105	1.88214	0.543661	2.07396	1.17023	1.19613	1.60107	2.78865	1.12297	3.19658	0.638852	1.11656	1.57555	0.614548	1.0198	1.1034
	1986	1.36195	0.518951	1.20804	0.990031	1.14245		0.420431	0.409296	1.03306	1.22299	1.12262	1.25369	2.12301	1.41436	2.35481	1.33703	1.03172	1.32522		0.748713	1.74266	1.88591	0.554089	2.01306	1.19356	1.14936	1.59301	2.63971	1.17132	3.01458	0.652663	1.05157	1.5572	0.655047	1.0365	1.14483
	1987	1.41023	0.525218	1.18524	1.03831	1.16723		0.45495	0.427813	1.10466	1.30105	1.04466	1.13123	2.32096	1.48392	2.30945	1.3515	0.985688	1.34894		0.786055	2.05758	1.94374	0.582011	2.03897	1.18706	1.15991	1.58108	2.44876	1.24341	2.79409	0.637775	0.903397	1.5821	0.566345	1.06517	1.1726
	1988	1.27703	0.498544	1.1193	1.11239	1.16071		0.420617	0.452134	1.12053	1.29134	1.08583	1.32573	2.23883	1.51398	2.3907	1.35214	0.935947	1.35286		0.784518	1.7156	1.97586	0.649335	1.52863	1.19215	1.2502	1.5463	2.28912	1.20359	2.59023	0.612041	0.92087	1.58578	0.491615	0.975034	1.21712
	1989	1.28252	0.509181	1.02128	1.11545	1.24353		0.426425	0.449322	1.22207	1.36766	1.16314	1.03557	2.16778	1.63889	2.44594	1.42814	1.12517	1.42055		0.8161	2.11001	1.98908	0.703832	1.3535	1.29136	1.18949	1.47374	2.07618	1.14614	2.48424	0.626779	0.986993	1.65667	0.595064	0.979464	1.27772
	1990	1.37783	0.529912	0.869497	1.13329	1.23338		0.448193	0.491298	1.23455	1.3851	1.21018	1.19461	2.31378	1.71855	2.30156	1.46649	1.07534	1.47432		0.804694	1.52883	2.10988	0.751953	1.35046	1.32763	1.2925	1.50522	1.97285	1.06316	2.29829	0.675689	0.98691	1.72747	0.560207	0.892002	1.3175
	1991	1.24344	0.537572	0.886112	1.17565	1.43047		0.498611	0.671774	1.34196	1.42004	1.26896	1.12624	2.14582	1.76189	2.23997	1.53983	1.23396	1.54528		0.861251	2.31403	2.14136	0.780204	1.19649	1.44189	1.40971	1.52413	1.96071	1.06262	2.31016	0.734685	1.09593	1.81711	0.613429	0.872737	1.38591
	1992	1.29379	0.625781	0.877943	1.2525	1.53958	3.1932	0.540578	0.728026	1.40077	1.48387	1.32799	1.20589	2.25355	1.84946	2.26245	1.64315	1.23192	1.66143		0.912388	2.28003	2.38482	0.83684	1.23619	1.53613	1.48304	1.58287	1.90566	1.0481	2.25129	0.81836	1.05827	1.89858	0.606141	0.855457	1.46234
	1993	1.38623	0.649577	0.86131	1.33624	1.48967	3.31215	0.560439	0.808488	1.40571	1.48115	1.47553	1.1109	2.21186	1.9533	2.31991	1.74685	1.32036	1.76908		1.02457	2.64775	2.37356	0.894887	1.39523	1.60169	1.58231	1.74316	1.87639	0.936189	2.19891	0.829528	1.01476	1.99424	0.641368	0.832319	1.53434
	1994	1.41464	0.617486	0.841919	1.39723	1.65343	3.15333	0.638813	0.924918	1.47311	1.54648	1.4822	1.05588	2.21269	1.99527	2.46307	1.80939	1.41087	1.82372		1.06909	2.31263	2.51438	0.953802	1.06806	1.66767	1.58489	1.8588	1.91868	0.840017	2.25444	0.887611	0.866785	2.06808	0.673499	0.853827	1.61884
	1995	1.45906	0.639896	0.851433	1.46953	1.6079	3.22793	0.694688	0.840168	1.47704	1.56695	1.5033	1.12721	2.4162	2.01375	2.26254	1.94205	1.56211	1.96615		1.10038	2.14139	2.72744	1.05539	1.20328	1.67241	1.67153	1.78011	1.97348	0.840857	2.2705	0.951646	1.00476	2.14036	0.72467	0.774057	1.69008
	1996	1.51055	0.692091	0.836403	1.58378	1.74335	3.17963	0.747756	0.86623	1.50142	1.59583	1.63768	1.24495	2.41553	2.07907	2.17149	2.03448	1.68582	2.06228		1.16021	2.0599	2.79474	1.10242	1.30844	1.74067	1.77072	1.79215	1.90129	0.914241	2.32767	0.905764	1.0909	2.2939	0.763035	0.745536	1.76672
	1997	1.61502	0.768148	0.846963	1.68899	1.89397	3.22325	0.763443	0.846276	1.59006	1.70437	1.67296	1.529	2.61344	2.16798	2.2977	2.13338	1.67183	2.17006		1.23788	2.36179	3.02022	1.2006	1.22751	1.78164	1.90775	1.80218	1.97604	0.908136	2.4485	0.99613	1.01816	2.40316	0.761049	0.749055	1.83756
	1998	1.61513	0.681471	0.782055	1.73364	2.00177	3.23844	0.825636	0.905943	1.63184	1.74339	1.77196	1.40713	2.79222	2.25413	2.19396	2.20528	1.86822	2.23839		1.25661	2.62272	2.99168	1.2784	1.37919	1.83876	1.94717	1.75913	1.91992	0.95415	2.53907	1.06874	1.30078	2.51274	0.924363	0.834097	1.89347
	1999	1.82347	0.654729	0.798816	1.84315	2.05491	3.19104	0.929388	0.998311	1.70388	1.81537	1.78368	1.55486	2.82236	2.30397	2.39077	2.30641	1.97881	2.33544		1.31448	2.05616	3.15628	1.34847	1.48201	1.92232	1.95293	1.85635	2.12123	1.00389	2.74644	1.08903	1.28744	2.59248	0.890135	0.883449	1.92175
	2000	1.74427	0.781356	0.788937	2.00247	2.17593	3.28199	0.994753	1.04902	1.77771	1.90157	1.92985	1.80672	2.84886	2.3903	2.44975	2.44412	2.03435	2.48371		1.41392	2.58025	3.24761	1.46224	1.58772	1.95678	2.01713	1.85395	2.25936	1.03281	2.80792	1.21039	1.28677	2.60972	0.957461	0.866728	2.01563
	2001	1.97681	0.759004	0.884399	2.03806	2.46393	3.34736	1.17574	1.08612	1.84526	1.96848	1.98773	1.6318	2.95616	2.48783	2.62148	2.59862	2.16066	2.63836		1.53345	2.57989	3.38218	1.52076	1.71109	2.03667	2.04363	1.97412	2.37637	1.03628	3.01155	1.30729	1.23322	2.7454	1.04544	0.884379	2.09078
	2002	2.01767	0.725516	0.891908	2.12242	2.54292	3.48358	1.25029	1.08233	1.96594	2.11366	2.12525	1.8089	3.03734	2.54822	2.68238	2.67451	2.22702	2.71761	1.73972	1.67638	2.76923	3.51478	1.65439	1.70122	2.05254	2.26608	2.03881	2.44006	1.04954	3.14971	1.30445	1.43	2.79386	1.02434	0.865909	2.16994
	2003	2.16799	0.757895	0.967407	2.19654	2.64784	3.59515	1.36631	1.21431	2.0414	2.17071	2.22569	1.78106	3.20161	2.63868	2.69688	2.74486	2.35837	2.78289	1.6102	1.68271	3.00487	3.75607	1.80046	1.72652	2.05265	2.21379	2.06324	2.59115	1.09975	3.30461	1.35688	1.52058	2.86599	1.15221	0.905554	2.26254
	2004	2.10556	0.846384	1.00267	2.32152	2.68418	3.64513	1.38887	1.2513	2.13918	2.27766	2.1409	1.85235	3.21554	2.71495	2.53541	2.84583	2.55977	2.88632	1.72661	1.81764	2.83915	3.85171	1.9149	1.72588	2.20869	2.23687	2.12601	2.78662	1.1952	3.42687	1.51697	1.78478	3.08142	1.20325	0.959623	2.32654
	2005	2.2752	0.835362	1.03229	2.39245	2.96479	3.62293	1.44094	1.32764	2.30521	2.45531	2.30828	2.01592	3.14776	2.83485	2.81896	2.98335	2.62728	3.02216	1.68333	1.91459	2.79937	4.09958	2.04041	1.77669	2.26049	2.4119	2.08773	2.77275	1.2917	3.6142	1.49656	1.77153	3.04443	1.30933	1.04083	2.37793
	2006	2.4939	0.859986	0.988579	2.45856	3.20453		1.60488	1.53352	2.51712	2.65811	2.37491	2.21389	3.13791	2.85323	2.93398	3.05429	2.6693	3.09314	1.79852	1.88616	2.76016	4.28287	2.1576	1.82549	2.27562	2.40261	2.04249	2.94216	1.32662	3.81989	1.54233	1.80276	3.13884	1.37183	1.04888	2.40911
	2007	2.5753	1.04889	1.07918	2.60276	3.40303		1.70232	1.59314	2.67316	2.83075	2.52415	2.43586	3.28357	2.98195	2.88389	3.16227	2.7166	3.21399	1.97949	2.17824	2.69822	4.53286	2.35537	1.73654	2.38126	2.61625	2.12023	2.87434	1.49333	3.99152	1.73046	2.01935	3.36418	1.45424	1.1608	2.46042
	2008	2.74035	1.11808	1.15224	2.75	3.56024		1.85348	1.78586	2.89537	3.04438	2.66809	2.68986	3.26925	3.05103	3.03627	3.25171	2.91672	3.29103	2.02745	2.24779	3.42666	4.67718	2.4988	1.8639	2.40694	2.5943	2.07551	2.97782	1.65787	4.15511	1.79256	1.93923	3.33368	1.66021	1.21741	2.59653
	2009	2.91787	1.23403	1.30221	2.98475	3.78538		1.94377	2.03437	3.07748	3.20176	2.8263	2.91264	3.3767	3.1077	3.25984	3.36363	3.00666	3.40051	2.16018	2.41673	3.58283	4.96698	2.6752	1.80895	2.48911	2.66189	2.15585	3.16416	1.8089	4.51701	2.01422	1.96742	3.54785	1.82646	1.39313	2.69634
	2010	2.95848		1.29944	3.2017	3.93566		2.01207	2.14548	3.20822	3.34221	2.79115	3.09205	3.36829	3.21316	3.09163	3.43382	3.14766	3.47199	2.13149	2.69051	3.35556	5.14875	2.8953	1.98967	2.61143	2.89968	2.28779	3.42488	1.97566	4.8049	2.12073	2.07923	3.6373	2.27409	1.54056	2.80367
	2011	3.23016		1.37293	3.34649	4.16291		2.18657	2.24541	3.38375	3.51042	3.00467	3.21633	3.6204	3.36604	3.60469	3.66551	3.3644	3.69458	2.32393	2.89799	3.93305	5.48427	3.05437	2.03719	2.69419	3.03464	2.40845	3.58315	2.01034	5.1764	2.28053	2.12876	3.81386	2.27464	1.64729	2.8715
	2012	3.38235		1.40485		4.40461		2.29405	2.45687	3.51798	3.62358	3.07983	3.727	3.80115	3.40373	3.54414	3.7701	3.36719	3.81433	2.61911	2.89886	3.82795	5.76224	3.32511	2.1481	2.75124	3.0258	2.428	3.6649	2.07806	5.64541	2.29492	2.49301	3.90092	2.40181	1.70116	2.95855
	2013	3.59219		1.53992		4.54084		2.45137	2.6091	3.70284	3.78515	3.25379	3.38926	3.87327	3.55934	3.56235	3.93998	3.6886	3.97472	2.7308	3.14665	4.31089	5.96226	3.54856	2.34504	2.7838	3.13624	2.52334	3.89795	2.20504	5.98047	2.38344	2.47112	3.90841	2.94243	1.79009	3.07383
	2014	3.58616		1.72443		4.78594		2.40714				3.37789	3.89019	3.90377	3.73705	3.63301	4.07371	3.82942	4.11042	3.00294	3.17198	3.7145	5.98805	3.77171	2.49181	3.04017	3.39754	2.5433	4.17395	2.38273	6.13037	2.53419	2.47167	4.11049	2.98562		3.14307
	2015	3.82239		1.84311		5.04197		2.66814				3.39711	4.28718	3.8691	3.82668	3.89847	4.21006	3.86824	4.24598	2.87021	3.45299	3.91394	6.21258	3.94204	2.48269	3.06098			4.29658		6.33791			4.09212			3.26621
	2016	3.93871		1.95936		5.15939		2.70048				3.43044	4.54625		4.02868	3.6805	4.39594	4.21979	4.43251	3.22599	3.4498		6.42649	4.16489	2.72255	3.32371					6.59193			4.35712			3.38479
	2017	3.96709											4.89419							3.37911	3.66771				2.92682

## Sheet: contr 40+ to TFR1
		Participation of first births age 40+ to TFR1
		AUT	BGR	BLR	CAN	CHE	CHL	CZE	DEUTE	DEUTNP	DEUTW	DNK	EST	FIN	FRANCE	GBR_NIR	GBR_NP	GBR_SCO	GBRTENW	HRV	HUN	ISL	ITA	JPN	LTU	NLD	NOR	POL	PRT	RUS	SPAIN	SVK	SVN	SWE	TWN	UKR	USA
		Austria	Bulgaria	Belarus	Canada	Switzerland	Chile	Czech Republic	Eastern Germany	Germany	Western Germany	Denmark	Estonia	Finland	France_Eva	Northern Ireland	Great Britain	Scotland	England & Wales	Croatia	Hungary	Iceland	Italy	Japan	Lithuania	Netherlands	Norway	Poland	Portugal	Russia	Spain	Slovakia	Slovenia	Sweden	Taiwan	Ukraine	United States
	1933																																				0.541167
	1934																																				0.491944
	1935																																				0.453069
	1936																																				0.463072
	1937																																				0.429431
	1938																																				0.434556
	1939																																				0.463273
	1940																																				0.479629
	1941																																				0.459831
	1942																																				0.41439
	1943																																				0.520952
	1944				0.967939																																0.661309
	1945				0.909525																																0.737675
	1946				0.992974																																0.623857
	1947		0.39194		0.890193																																0.55014
	1948		0.344269		1.00578																																0.591234
	1949		0.315282		0.95275																																0.63249
	1950		0.405766		0.989342			0.704117							0											1.34779						0.590462					0.642513
	1951		0.353055		0.932673			0.614191							11.1321											1.22699						0.603912					0.585283
	1952	1.0683	0.304142		0.853782			0.529596							3.15421						0.653991		1.12095			1.14446						0.615315					0.597009
	1953	1.20781	0.285258		0.906234			0.495946							2.10177						0.740676		1.0457			1.11171						0.531583					0.591687
	1954	1.01209	0.294689		0.835516			0.489216							0.343249						0.662986		1.02233			0.998336						0.570456					0.553063
	1955	0.929133	0.237849		0.85825			0.455218							1.66113						0.585168		0.990999			0.898481						0.534325					0.534571
	1956	0.966213	0.254585		0.799708			0.410122	0.373717						0						0.580365		0.944022			0.875204						0.384789					0.474315
	1957	1.01114	0.200703		0.708014			0.373074	0.42759						3.06243						0.484435		0.94304			0.774914						0.479626					0.470835
	1958	0.933512	0.215504		0.701229			0.266739	0.410039						6.89278						0.466295		0.928072			0.674749						0.373304					0.440102
	1959	1.01076	0.184959		0.667224			0.288331	0.308949				1.15597		3.29437						0.423057		0.968327			0.728175			1.17239	0.593107		0.337586				0.589632	0.43221
	1960	0.917413	0.233026		0.692933			0.274316	0.308659				0.85964		2.08986						0.356999		0.938816			0.809193			1.26279	0.63156		0.312151				0.610413	0.407317
	1961	0.846995	0.205102		0.613298			0.294672	0.273204				0.845073		0.827301						0.37839		0.880851			0.639717			1.18694	0.578102		0.292336				0.637574	0.405192
	1962	0.861868	0.254519		0.629789			0.277601	0.295532				0.867195		3.40064						0.408825		0.873182			0.655705			1.20502	0.632114		0.326003				0.699589	0.384821
	1963	0.870011	0.268828		0.62665			0.221915	0.308608				0.772976		1.93424						0.381199		0.871471			0.646699			1.22325	0.604564		0.356973				0.658993	0.359341
	1964	0.812754	0.262467	1.08548	0.621761			0.312381	0.292575				0.794659		1.48368						0.346367		0.826535			0.632886			1.23944	0.638822		0.334175				0.721554	0.430583
	1965	0.795101	0.244535	1.08208	0.581012			0.291423	0.345889				0.771491		1.42421						0.357921		0.897994			0.58855			1.1224	0.61541		0.4041				0.759447	0.413995
	1966	0.829862	0.269344	0.998971	0.581212			0.216348	0.302283				0.862015		0.958466						0.315891		0.896074			0.60226			1.10029	0.601118		0.314462				0.678501	0.366234
	1967	0.754806	0.291437	0.847271	0.493027			0.218776	0.270127				0.755222		1.00897						0.307476		0.903637			0.542662	0.811423		1.13239	0.587704		0.362834				0.64846	0.322377
	1968	0.627148	0.265904	1.25878	0.506404			0.234529	0.233446			0.369667	0.74121		1.10254						0.25375		0.8925	0.339869		0.602281	0.726498		1.05325	0.559728		0.304791				0.633036	0.339853
	1969	0.64446	0.223895	0.992799	0.468002			0.1825	0.218487			0.294334	0.585983		0.923788						0.279538		0.969372	0.359571		0.542542	0.625991		1.08094	0.541974		0.204733				0.654357	0.288453
	1970	0.578791	0.278775	0.723139	0.484302			0.17692	0.20091			0.348522	0.510808		1.10619						0.297147		0.920076	0.351444	0.921959	0.616541	0.524535		1.01734	0.529546		0.240907		0.498636		0.569342	0.251183
	1971	0.639268	0.265858	0.749369	0.404537			0.182505	0.20207			0.361624	0.488306		1.06157						0.280319		0.889313	0.352274	1.06173	0.548984	0.457567	0.423866	0.981576	0.456548		0.235833		0.463131		0.55443	0.252472
	1972	0.705215	0.268253	0.762516	0.397113			0.137185	0.191943			0.197068	0.496781		0.863931						0.280745		0.90722	0.342716	0.990853	0.48641	0.428902	0.412966	1.07316	0.416419		0.213352		0.383424		0.536091	0.237804
	1973	0.475333	0.262416	0.800274	0.381331			0.16775	0.186782			0.274439	0.462449		0.91638						0.265363		0.853185	0.341436	0.887053	0.489227	0.270825	0.435769	1.06947	0.412814		0.178519		0.296625		0.613726	0.236844
	1974	0.586588	0.23185	0.612984	0.401089			0.148553	0.162619			0.290077	0.597033		0.956938						0.235119		0.955506	0.319788	0.713073	0.463643	0.34041	0.440089	1.01649	0.388598		0.179085		0.402268		0.501301	0.232311
	1975	0.561158	0.210803	0.566593	0.375018			0.129421	0.139444			0.254836	0.425207		0.779221						0.214973		0.83541	0.314513	0.798746	0.341827	0.312466	0.380605	0.843945	0.380088	0.909959	0.219317		0.340558		0.492439	0.221353
	1976	0.606353	0.213658	0.568894	0.349569			0.144576	0.144386			0.219346	0.41135		0.775194						0.18576		0.881158	0.297648	0.767953	0.415251	0.31209	0.349647	0.804324	0.353988	0.859383	0.221897		0.451591	0.396594	0.436891	0.225766
	1977	0.454951	0.207614	0.506306	0.323486			0.1645	0.149153			0.208678	0.405924		0.78125						0.188018		0.831675	0.306347	0.765418	0.353192	0.329404	0.347324	0.813541	0.323152	0.817005	0.189056		0.393679	0.29901	0.431188	0.212488
	1978	0.428875	0.170112	0.458455	0.38774			0.187977	0.126612			0.260886	0.456386		0.789474						0.213613		0.815204	0.282519	0.881506	0.360144	0.40011	0.287597	0.876046	0.2956	0.809263	0.223016		0.443765	0.299565	0.393025	0.219246
	1979	0.378882	0.225594	0.423161	0.326006			0.17536	0.119675			0.253332	0.348072		0.928382						0.21633		0.753315	0.255306	0.692049	0.332022	0.282557	0.279638	0.853	0.295741	0.862212	0.139797		0.454859	0.213775	0.374853	0.224682
	1980	0.399831	0.194551	0.356304	0.333647			0.138413	0.0949086			0.222378	0.310808		1.1658						0.219916		0.752348	0.265133	0.534054	0.321959	0.344383	0.295178	0.997034	0.270231	1.35026	0.219537		0.436205	0.338662	0.328447	0.216794
	1981	0.371279	0.239583	0.361105	0.34916			0.173598	0.0960331			0.227578	0.299841		0.670241						0.199259		0.693546	0.262817	0.758781	0.290102	0.329778	0.286504	0.884243	0.265715	1.4115	0.137721		0.423064	0.266363	0.322362	0.241234
	1982	0.37788	0.209346	0.285778	0.354527			0.144156	0.0883021			0.233173	0.299552	0.588219	0.801068						0.168968		0.739044	0.264507	0.594806	0.31696	0.314722	0.288219	0.75204	0.26064	1.55751	0.214758		0.448556	0.271536	0.265966	0.258231
	1983	0.38013	0.188962	0.265208	0.345167			0.134382	0.0854768			0.278614	0.392818	0.61041	1.30624						0.191063		0.70028	0.273864	0.745431	0.317606	0.384688	0.264018	0.63127	0.252074	1.44956	0.174115	0.267465	0.511214	0.263178	0.250511	0.287222
	1984	0.262893	0.185636	0.257692	0.371878			0.111585	0.0806244			0.272007	0.342171	0.631139	0.833333						0.211251		0.70701	0.274677	0.584335	0.362214	0.367473	0.290195	0.696889	0.263596	1.47885	0.182092	0.391387	0.436707	0.329995	0.231146	0.312883
	1985	0.350751	0.203512	0.224028	0.376326			0.132013	0.0750015			0.229581	0.379426	0.641317	0.675676						0.218647		0.707097	0.29679	0.560661	0.325146	0.331714	0.303756	0.719751	0.26111	1.43741	0.142094	0.333421	0.532518	0.296776	0.245206	0.347344
	1986	0.349287	0.213607	0.316165	0.435833			0.12343	0.0676623			0.314629	0.30082	0.570136	0.94086						0.261443		0.685115	0.306715	0.51056	0.371781	0.315971	0.313139	0.735398	0.293013	1.41316	0.177432	0.36828	0.532784	0.288816	0.23551	0.398649
	1987	0.349972	0.245537	0.340739	0.492869			0.12776	0.0754521			0.24382	0.299672	0.641445	1.23796						0.259626		0.750829	0.316263	0.642228	0.467852	0.343269	0.320128	0.617501	0.326876	1.38065	0.177903	0.206964	0.536183	0.228284	0.250707	0.441772
	1988	0.325551	0.227713	0.376526	0.507293			0.129697	0.0755742			0.350223	0.439688	0.693329	1.30378						0.234973		0.749017	0.364262	0.473773	0.423063	0.418316	0.314695	0.600355	0.362975	1.2969	0.17783	0.233301	0.532818	0.239982	0.267015	0.490105
	1989	0.372905	0.239176	0.40716	0.529839			0.131794	0.0749685			0.280712	0.297349	0.645263	1.44547						0.246235		0.733933	0.383778	0.339926	0.545991	0.394052	0.312938	0.540834	0.353652	1.29643	0.173586	0.324356	0.49615	0.327353	0.289178	0.541598
	1990	0.323051	0.232355	0.278541	0.529175			0.11188				0.346053	0.253201	0.758073	1.89633						0.1999	0.299852	0.796232	0.41036	0.428702	0.519674	0.33085	0.303661	0.561769	0.324336	1.2879	0.208298	0.403504	0.544108	0.293999	0.263762	0.573898
	1991	0.3089	0.207891	0.333891	0.585467			0.120872				0.412572	0.291324	0.724175	1.60099						0.229185	0.155593	0.82427	0.408564	0.412875	0.639676	0.433476	0.283767	0.616902	0.316897	1.35961	0.169368	0.360142	0.657508	0.32996	0.261943	0.617877
	1992	0.34908	0.243894	0.316661	0.614684		0.840207	0.127921				0.400181	0.340101	0.805833	1.93798						0.249841	0.508485	0.975971	0.437221	0.374347	0.740298	0.516697	0.293314	0.589364	0.313061	1.43208	0.164631	0.228785	0.808877	0.299105	0.258428	0.674613
	1993	0.463388	0.283668	0.337749	0.702024		0.882889	0.134815				0.534703	0.270897	0.70637	1.47453						0.287085	0.360031	0.960248	0.481314	0.435871	0.747164	0.400427	0.315265	0.50166	0.303662	1.43765	0.229693	0.425876	0.838078	0.360777	0.2549	0.729876
	1994	0.480876	0.245409	0.314462	0.742125	1	0.724562	0.187772				0.596221	0.142962	0.854912	1.50068						0.301741	0.635961	1.03738	0.498439	0.214749	0.817667	0.541887	0.3333	0.564102	0.269657	1.54486	0.252178	0.401133	0.870301	0.335903	0.267355	0.776999
	1995	0.500137	0.284214	0.304021	0.791426		0.702531	0.197433				0.577189	0.253822	0.998424	2.27882						0.296004	0.905001	1.21736	0.543003	0.43526	0.78894	0.590185	0.314156	0.588067	0.270247	1.62114	0.2858	0.364933	0.915575	0.40117	0.236662	0.823611
	1996	0.58784	0.302339	0.317921	0.841282		0.700585	0.205142				0.613785	0.270007	0.924721	1.39665						0.354712	0.2764	1.21842	0.591904	0.353037	0.898464	0.597781	0.317898	0.645847	0.287349	1.0623	0.21022	0.429778	1.00249	0.409327	0.215116	0.872041
	1997	0.542926	0.388226	0.301887	0.92873		0.829983	0.200959				0.749004	0.261101	1.0524	1.80305	0.831423					0.312283	1.02311	1.43776	0.66084	0.36003	0.85418	0.649169	0.326186	0.685565	0.269071	1.24739	0.253503	0.349104	1.13689	0.43846	0.210393	0.929775
	1998	0.587042	0.341455	0.26063	0.94892	1.35929	0.77085	0.237956				0.748404	0.224758	1.20802	1.78571	0.707846					0.358124	0.827175	1.44721	0.696954	0.422815	0.98709	0.740414	0.311531	0.683696	0.261802	1.29872	0.321072	0.430268	1.18674	0.474319	0.230767	0.97511
	1999	0.764791	0.337979	0.237815	1.01945	1.42001	0.714407	0.251513				0.752111	0.428803	1.13468	1.5894	0.948816					0.431805	0.373965	1.45203	0.750927	0.375989	0.997519	0.794956	0.306269	0.824501	0.284829	1.42693	0.301846	0.502113	1.25438	0.495457	0.237415	1.00769
	2000	0.686088	0.473884	0.241243	1.1202	1.51673	0.784854	0.281508				0.877956	0.314882	1.22612	1.88206	1.07178					0.387457	0.44626	1.42939	0.828929	0.4056	0.918675	0.712472	0.318461	0.939229	0.340466	1.47161	0.336589	0.561319	1.11819	0.54583	0.230092	1.064
	2001	0.888495	0.356202	0.255936	1.12819	1.55995	0.815071	0.3179				0.78906	0.34308	1.31649	1.4944	1.08505					0.412234	0.605511	1.50288	0.858565	0.41574	1.04101	0.820251	0.320282	1.04717	0.317795	1.62631	0.275402	0.505905	1.37271	0.551455	0.216243	1.10508
	2002	0.899519	0.33409	0.258104	1.13293	1.81997	0.853917	0.382361				0.993959	0.260237	1.30688	1.92802	1.13692				0.678662	0.516747	1.01908	1.63248	0.960201	0.505317	1.07031	0.938469	0.343415	0.979091	0.276414	1.72795	0.401148	0.717169	1.31639	0.549746	0.198777	1.17558
	2003	0.997058	0.432882	0.268108	1.26474	1.82199	0.898899	0.368533				0.972564	0.378658	1.40957	1.62095	1.00295				0.658247	0.485336	0.890545	1.81107	1.11858	0.456008	1.08925	0.834857	0.35893	1.13665	0.289277	1.86487	0.362494	0.698245	1.34095	0.588329	0.228234	1.25425
	2004	0.999247	0.441755	0.269053	1.33522	1.86002	0.907651	0.431156				0.912718	0.408225	1.3372	2.36318	1.13213				0.80859	0.502006	0.835356	2.56694	1.20915	0.425713	1.18197	0.987909	0.374735	1.21567	0.310784	1.9391	0.475006	0.779471	1.51759	0.676772	0.237817	1.30068
	2005	1.10353	0.413089	0.269092	1.40448	1.98886	0.957233	0.388603				0.997062	0.412182	1.59207	1.6109	1.21914				0.699581	0.599646	0.744714	2.76125	1.36351	0.411712	1.22309	1.06541	0.418218	1.22631	0.340379	2.05333	0.557396	0.751527	1.46387	0.754954	0.24669	1.32476
	2006	1.23459	0.534917	0.237476	1.44766	2.16083		0.465173				1.13203	0.448691	1.53906	2.60546	1.42649				0.791686	0.638936	0.81806	2.94985	1.42681	0.445251	1.25864	1.11548	0.393569	1.26084	0.343985	2.17591	0.549158	0.797426	1.52555	0.8268	0.235018	1.31812
	2007	1.31442	0.713561	0.247025	1.49183	2.38235		0.512002				1.21116	0.553839	1.52809	1.75	1.28022				0.922334	0.796446	1.16798	3.17353	1.57944	0.388703	1.31271	1.24662	0.416564	1.2904	0.357279	2.45674	0.657818	0.932635	1.61244	0.851544	0.270605	1.33743
	2008	1.40791	0.673932	0.275579	1.59289	2.48129		0.496609				1.25192	0.637651	1.63019	1.87266	1.27568				1.05245	0.823303	0.970565	3.37398	1.68642	0.563511	1.34708	1.26675	0.457772	1.31212	0.388041	2.51706	0.772035	0.843307	1.63028	0.920985	0.260294	1.447
	2009	1.62537	0.762973	0.276936	1.74709	2.48072		0.608855	0.783415	1.81622	1.95967	1.46451	0.785625	1.84929	1.96802	1.58261				1.10089	0.900687	1.59124	3.58821	1.85845	0.430445	1.42852	1.32166	0.498388	1.54436	0.463356	2.81601	0.80861	0.980802	1.7938	1.11028	0.325534	1.51562
	2010	1.72072		0.302412	1.93043	2.61901		0.571795	0.819596	1.89886	2.06226	1.50013	1.03588	1.73548	2.1601	1.50742				1.101	1.04263	1.28062	3.81414	2.09703	0.600078	1.5706	1.42011	0.587107	1.65093	0.529626	3.12576	1.04688	1.09932	1.92264	1.3364	0.359298	1.60324
	2011	1.91519		0.365972	2.0498	2.85741		0.717409	0.862287	1.97326	2.11256	1.64698	0.902733	2.03492		1.86758				1.27239	1.24851	2.07485	4.14765	2.26147	0.454712	1.62968	1.59226	0.641504	1.80377	0.508238	3.55047	1.21366	1.12174	2.04265	1.3918	0.375115	1.64268
	2012	1.99788		0.376857		3.07567		0.841994	1.00736	2.0864	2.22293	1.73805	1.05229	2.05152		1.92442				1.5508	1.31567	1.40783	4.4072	2.53533	0.571988	1.6982	1.6367	0.684351	1.87246	0.52816	3.90553	1.15591	1.34005	2.19349	1.45912	0.419343	1.68727
	2013	2.17954		0.404198		3.38754		0.938393	1.15324	2.21822	2.33479	1.72132	0.937573	2.10111		2.14041	2.59345	2.56005	2.61488	1.65437	1.42771	2.15499	4.60427	2.79836	0.795086	1.7876	1.65393	0.768691	2.07794	0.617018	4.27959	1.32919	1.30132	2.19605	1.9372	0.473414	1.76945
	2014	2.24145		0.464926		3.57351		0.931632				1.94324	1.20004	2.04575		2.09925	2.7241	2.69562	2.74921	1.73801	1.46316	2.09704	4.76715	3.00041	0.693209	1.92801	1.86534	0.803156	2.34108	0.67916	4.50924	1.48269	1.4105	2.38455	1.84958		1.80324
	2015	2.46343		0.506332		3.6705		1.07289				1.82665	1.77317	2.19253		2.51896	2.77304	2.82239	2.77766	1.63302	1.67407	1.57641	4.87108	3.15385	0.771421	2.02279			2.5267		4.72297			2.42502			1.87762
	2016	2.63328		0.580876		3.6475		1.06929				1.92823	1.73949			2.29227	2.92351	2.94203	2.9444	2.02872	1.71936		5.30946	3.31534	0.92088	2.1174					4.9561			2.42802			1.94385
	2017	2.60322											1.84421							1.97482	1.94236				0.931628

## Sheet: contr 40+ to TFR2
		Participation of second births age 40+ to TFR2
		AUT	BGR	BLR	CAN	CHE	CHL	CZE	DEUTE	DEUTNP	DEUTW	DNK	EST	FIN	GBR_NIR	GBR_NP	GBR_SCO	GBRTENW	HRV	HUN	ISL	ITA	JPN	LTU	NLD	NOR	POL	PRT	RUS	SPAIN	SVK	SVN	SWE	TWN	UKR	USA
		Austria	Bulgaria	Belarus	Canada	Switzerland	Chile	Czech Republic	Eastern Germany	Germany	Western Germany	Denmark	Estonia	Finland	Northern Ireland	Great Britain	Scotland	England & Wales	Croatia	Hungary	Iceland	Italy	Japan	Lithuania	Netherlands	Norway	Poland	Portugal	Russia	Spain	Slovakia	Slovenia	Sweden	Taiwan	Ukraine	United States
	1933																																			1.03991
	1934																																			0.908606
	1935																																			0.942648
	1936																																			0.936388
	1937																																			0.890998
	1938																																			0.918217
	1939																																			0.830447
	1940																																			0.873796
	1941																																			0.858221
	1942																																			0.83528
	1943																																			0.861058
	1944				1.58462																															1.04613
	1945				1.66163																															1.19947
	1946				1.53444																															1.11013
	1947		0.732903		1.50069																															1.06437
	1948		0.786712		1.43596																															1.02391
	1949		0.69406		1.52647																															0.967875
	1950		0.860294		1.43084			1.55241																	2.58739						1.27156					0.951898
	1951		0.787425		1.45996			1.46292																	2.45304						1.1683					0.964986
	1952	2.72968	0.614119		1.48035			1.28161												1.18467		2.07298			2.31092						1.10427					0.955431
	1953	2.49142	0.649986		1.43669			1.27803												1.36485		1.97127			2.23665						1.27449					0.948741
	1954	2.33526	0.56113		1.42605			1.02071												1.22848		1.99617			2.0414						1.15242					0.928764
	1955	2.22945	0.535312		1.33451			0.972713												1.19121		1.96958			1.82072						1.04456					0.904484
	1956	2.11385	0.535617		1.25698			0.964039	1.17544											0.986903		1.96438			1.70874						0.892365					0.879513
	1957	2.00506	0.440886		1.22447			0.780064	1.03232											1.01311		1.91406			1.70217						0.93093					0.810315
	1958	1.96744	0.418347		1.16466			0.573062	0.966684											0.880474		1.8684			1.49286						0.69686					0.776357
	1959	1.9714	0.344884		1.06484			0.506914	0.90391				2.33227							0.84938		1.89899			1.45924			1.95377	1.27979		0.742785				1.3573	0.740073
	1960	1.99405	0.381335		1.04184			0.423339	1.00026				2.50307							0.881805		1.92443			1.27918			1.95578	1.27914		0.671246				1.33988	0.721232
	1961	1.93125	0.326171		1.09494			0.492285	0.927952				2.25206							0.827102		1.77831			1.35135			1.80676	1.25103		0.626808				1.29134	0.729787
	1962	1.9038	0.340436		1.00662			0.430661	0.92667				2.45099							0.718972		1.79896			1.2467			1.85895	1.34352		0.521853				1.47935	0.726531
	1963	1.84165	0.376657		1.03219			0.426267	0.931983				2.24598							0.715596		1.73534			1.1981			1.72434	1.30788		0.624822				1.42991	0.700057
	1964	1.82669	0.308296	1.73148	1.03507			0.479142	0.927267				2.01073							0.595391		1.69288			1.26442			1.86266	1.36993		0.609538				1.44725	0.654682
	1965	1.58666	0.419513	1.8529	1.06797			0.445045	0.879368				1.98167							0.614806		1.69939			1.10068			1.86012	1.31149		0.578366				1.46856	0.704759
	1966	1.64552	0.366496	1.81303	1.11019			0.381829	0.663783				1.8665							0.588857		1.69515			1.15936			1.92899	1.26971		0.545802				1.36116	0.657915
	1967	1.48691	0.381372	1.63504	0.92731			0.369042	0.606842				1.68369							0.549294		1.69619			1.09904	1.79995		1.93225	1.20671		0.622204				1.25797	0.630789
	1968	1.53786	0.342328	1.8155	0.895912			0.394854	0.494402			0.607544	1.54776							0.535629		1.63129	0.403088		0.943901	1.319		1.9667	1.22988		0.435524				1.2651	0.600016
	1969	1.49508	0.337731	1.63934	0.915283			0.373065	0.440275			0.615031	1.58169							0.542503		1.761	0.407209		0.878152	1.26063		1.79232	1.09401		0.448772				1.1986	0.572016
	1970	1.25069	0.317906	1.37273	0.743628			0.349076	0.441943			0.684396	1.44672							0.477091		1.70234	0.429783	1.99093	0.891241	0.965188		1.87561	1.10984		0.385939		1.00207		1.10617	0.498464
	1971	1.38307	0.377969	1.25954	0.799351			0.289586	0.446204			0.526764	1.07206							0.497653		1.72506	0.419432	2.20762	0.859079	0.99516	0.82377	1.62422	1.05148		0.41284		0.87408		1.11348	0.469536
	1972	1.26228	0.379058	1.24792	0.750428			0.258356	0.4455			0.465281	1.28179							0.516694		1.65151	0.406813	2.29544	0.858527	0.860538	0.78988	1.89448	0.984925		0.395393		0.742702		1.11076	0.472712
	1973	1.1739	0.348029	1.16054	0.625281			0.262219	0.388055			0.538366	1.19591							0.450687		1.64879	0.41172	1.70837	0.728173	0.637483	0.766045	1.93144	0.989006		0.326726		0.649055		1.14232	0.435298
	1974	1.00209	0.309645	1.20798	0.548152			0.211234	0.366575			0.528272	1.0635							0.384796		1.67705	0.383411	1.74811	0.629824	0.678718	0.779662	1.77502	0.934749		0.336619		0.733017		1.00855	0.395451
	1975	1.13199	0.365534	1.02842	0.588926			0.253628	0.375389			0.452888	1.19818							0.357056		1.62374	0.36594	1.55992	0.664401	0.746661	0.735839	1.65052	0.891533	1.52673	0.281623		0.5879		1.0163	0.401988
	1976	0.987309	0.333292	1.01494	0.579004			0.27076	0.280183			0.450253	1.00678							0.419087		1.52278	0.342333	1.63141	0.570622	0.593131	0.647658	1.55478	0.822167	1.44818	0.267612		0.560754	0.405521	0.962532	0.38661
	1977	0.965061	0.366409	1.02517	0.533378			0.209947	0.250191			0.421682	1.18177							0.39434		1.45372	0.331266	1.55951	0.532493	0.668418	0.623053	1.49557	0.825793	1.4232	0.33686		0.551577	0.294445	0.928943	0.386296
	1978	0.747135	0.311033	0.89824	0.546439			0.216706	0.226958			0.284095	0.940041							0.41756		1.42261	0.326761	1.57979	0.406196	0.496447	0.631996	1.35254	0.746567	1.359	0.324948		0.637187	0.319464	0.865687	0.381331
	1979	0.695763	0.294317	0.862694	0.534823			0.249257	0.265694			0.380579	1.01569							0.369744		1.35991	0.327804	1.63552	0.422205	0.538198	0.593491	1.42147	0.74293	1.27199	0.289814		0.666603	0.238089	0.868125	0.377911
	1980	0.687978	0.31781	0.752187	0.498646			0.200182	0.24255			0.361313	0.868796							0.376292		1.27844	0.337187	1.55103	0.463252	0.595908	0.615014	1.34603	0.666459	1.42431	0.324951		0.707589	0.248452	0.787613	0.389321
	1981	0.712542	0.27398	0.729697	0.536929			0.251416	0.201947			0.400757	0.752499							0.361219		1.20927	0.350637	1.56515	0.482637	0.568163	0.529739	1.29308	0.636451	1.34079	0.231849		0.818269	0.23226	0.710262	0.403149
	1982	0.782949	0.236786	0.647005	0.557704			0.218075	0.17341			0.428917	0.920641	1.09862						0.371153		1.18056	0.34191	1.45077	0.534632	0.571503	0.620011	1.0415	0.627595	1.32589	0.217452		0.74565	0.253126	0.70937	0.448675
	1983	0.824038	0.27744	0.527449	0.630147			0.219292	0.187288			0.45684	0.663498	1.09717						0.40165		1.17505	0.362591	1.37243	0.450236	0.53673	0.548645	1.18281	0.546616	1.22036	0.288571	0.643564	0.801077	0.242006	0.57656	0.488016
	1984	0.632786	0.288482	0.533353	0.588916			0.196268	0.185045			0.506015	0.668426	1.07603						0.382522		1.15967	0.369609	1.23848	0.474307	0.593741	0.568886	1.05112	0.587214	1.18318	0.177459	0.562171	0.907429	0.240492	0.57539	0.529948
	1985	0.725707	0.287408	0.577625	0.63438			0.182074	0.195722			0.575148	0.566666	1.04266						0.359968		1.2532	0.386056	1.21072	0.509948	0.539015	0.610769	1.11507	0.599712	1.19526	0.204879	0.482766	0.957722	0.278766	0.564281	0.574484
	1986	0.690793	0.300973	0.57839	0.67796			0.210529	0.155781			0.628265	0.672164	1.1072						0.359615		1.22884	0.392513	1.20367	0.55906	0.610848	0.607696	1.09241	0.677321	1.17549	0.216453	0.615747	0.966405	0.317738	0.581593	0.64884
	1987	0.645564	0.276026	0.63843	0.758214			0.198715	0.163197			0.565374	0.715404	1.34149						0.368674		1.3414	0.429438	1.2341	0.57526	0.575611	0.613893	1.10792	0.752121	1.10896	0.246166	0.532194	1.03055	0.299227	0.636708	0.73071
	1988	0.664624	0.295354	0.611719	0.900609			0.170355	0.211813			0.684119	0.759861	1.33024						0.374785		1.33047	0.469556	0.927629	0.61302	0.739938	0.622521	1.13248	0.772508	0.981137	0.211229	0.495847	1.05864	0.326264	0.609316	0.805078
	1989	0.655584	0.272829	0.491831	0.868753			0.169961	0.191498			0.771597	0.696175	1.28162						0.391819		1.40165	0.524476	0.843137	0.697555	0.707248	0.600127	0.978773	0.758546	1.03766	0.186247	0.522457	1.04061	0.334081	0.624222	0.881925
	1990	0.792222	0.33823	0.577693	0.952413			0.19564				0.866053	0.665049	1.52233						0.361508	1.0872	1.59987	0.589227	0.757933	0.739275	0.81172	0.65565	1.13933	0.72053	1.0258	0.207612	0.626849	1.11386	0.353412	0.581643	0.971935
	1991	0.704723	0.35274	0.588078	0.978376			0.15917				0.830818	0.829846	1.36246						0.437142	0.978882	1.62432	0.626352	0.662184	0.947629	0.93965	0.615674	1.21198	0.732777	1.07029	0.253907	0.6717	1.19983	0.388293	0.583831	1.05573
	1992	0.838365	0.416311	0.511036	1.08948		1.85425	0.211675				1.1102	0.654463	1.32398						0.457148	0.681436	1.93638	0.670395	0.841303	1.06006	0.976454	0.660853	1.13152	0.737943	1.12989	0.281058	0.674022	1.20978	0.449332	0.566101	1.13815
	1993	0.857574	0.381088	0.52614	1.16034		1.90656	0.226386				1.05709	0.622211	1.48741						0.468579	1.08125	1.96345	0.698705	0.910896	1.17091	1.03074	0.665017	1.22471	0.68559	1.20795	0.30423	0.503983	1.32416	0.457604	0.547478	1.21016
	1994	0.885313	0.406513	0.56404	1.20212		1.73764	0.275328				1.08372	0.669341	1.32605						0.567208	1.30916	2.11193	0.74231	0.770252	1.28228	1.00168	0.723927	1.25252	0.626294	1.28148	0.316014	0.584649	1.42435	0.512467	0.592925	1.33028
	1995	0.851275	0.461726	0.550175	1.28289		1.79649	0.306557				1.14064	0.599918	1.53983						0.531934	1.48075	2.44259	0.847035	0.688319	1.32581	1.20369	0.662979	1.28227	0.63793	1.35122	0.334537	0.637735	1.5708	0.524833	0.532872	1.39352
	1996	1.03833	0.37104	0.574883	1.39294		1.83536	0.313513				1.30828	0.741882	1.61637						0.559904	1.58242	2.49336	0.888306	0.752444	1.41974	1.20735	0.738217	1.31667	0.679395	1.71481	0.293414	0.712817	1.71814	0.574642	0.515892	1.46692
	1997	1.1946	0.461388	0.516017	1.52681		1.88317	0.374442				1.2826	0.668162	1.67984	1.29544					0.598684	1.24243	2.73799	0.948436	0.67786	1.43006	1.49598	0.752329	1.3919	0.649989	1.92631	0.384735	0.653678	1.83477	0.552771	0.496003	1.53382
	1998	1.24856	0.544635	0.488204	1.5679	1.88715	2.00362	0.401016				1.43222	0.860685	1.85947	1.56556					0.754862	2.09975	2.73926	1.04443	0.71441	1.55833	1.46176	0.780603	1.38085	0.69553	2.09418	0.299743	0.956844	1.86844	0.747157	0.547907	1.58381
	1999	1.39616	0.411492	0.533577	1.72611	1.90032	1.92314	0.523281				1.55581	0.924558	1.86526	1.32273					0.701578	1.67287	3.00985	1.16655	0.919223	1.63895	1.44105	0.816712	1.70425	0.72243	2.44182	0.353164	0.844663	2.01286	0.721476	0.569412	1.62922
	2000	1.35677	0.587324	0.552719	1.87791	2.04634	2.0254	0.562673				1.54264	1.10453	1.83157	1.46917					0.820765	2.11885	3.14829	1.24751	0.880815	1.76254	1.48637	0.808606	1.90544	0.757406	2.61897	0.488863	0.862297	2.07639	0.768406	0.590771	1.69058
	2001	1.46213	0.558248	0.636308	1.84222	2.44156	2.0491	0.660619				1.68688	0.973253	2.07638	1.99633					0.813047	1.34851	3.27209	1.336	1.10725	1.81338	1.53509	0.860973	2.10633	0.789538	2.91591	0.531046	0.909729	2.17892	0.911934	0.621515	1.77969
	2002	1.61417	0.533433	0.664559	2.06299	2.31475	2.14157	0.707977				1.72995	0.951789	2.26548	2.14398				1.17724	0.955176	1.63522	3.64534	1.47009	1.06815	1.8275	1.60511	0.944335	2.38566	0.833333	3.30115	0.476877	0.726146	2.2594	0.835944	0.629184	1.86276
	2003	1.70625	0.577466	0.807906	2.06573	2.51711	2.24641	0.876845				1.99798	1.30964	2.35849	1.99756				1.09346	1.06972	2.02548	4.09142	1.57844	0.892962	1.79081	1.7856	0.9569	2.40647	0.885212	3.44858	0.573892	1.20587	2.30989	0.979328	0.678913	1.98447
	2004	1.81489	0.581501	0.822423	2.27386	2.689	2.29752	0.753585				1.7338	1.20205	2.38871	1.87055				1.08377	1.25739	1.80289	4.37431	1.73877	1.14921	1.96462	1.87134	1.04043	2.66672	1.00364	3.7757	0.698292	1.36937	2.537	1.03476	0.758835	2.02177
	2005	1.9171	0.777189	0.911922	2.3338	3.02586	2.40046	0.879563				1.91448	1.3474	2.30505	2.17941				1.10258	1.21339	2.28026	4.7273	1.8649	1.10476	1.97146	1.8711	1.07768	2.75185	1.15268	3.96324	0.620636	1.3116	2.38854	1.0979	0.867719	2.07625
	2006	2.2161	0.754799	0.843255	2.40842	3.20251		1.08188				1.94419	1.57542	2.27053	2.26459				1.20596	1.25626	2.08414	4.86062	2.0043	1.36045	1.9955	1.82631	1.09983	2.92135	1.23523	4.39193	0.68287	1.45437	2.55799	1.21699	0.886508	2.13027
	2007	2.26583	0.868806	0.949257	2.56953	3.37905		1.07075				2.1204	1.73408	2.41917	2.24705				1.33222	1.44569	2.10388	5.13189	2.25224	1.33437	2.11362	2.19538	1.22035	3.06816	1.33634	4.44534	0.813372	1.60774	2.90096	1.3891	1.03756	2.17825
	2008	2.4607	1.15947	1.06315	2.73001	3.5464		1.31422				2.39225	1.91001	2.52197	2.59426				1.54917	1.60735	3.02514	5.20385	2.43297	1.53093	2.16813	2.15408	1.25332	3.08245	1.47144	4.66477	1.06042	1.71787	2.93002	1.67701	1.13471	2.3051
	2009	2.62542	1.2823	1.16268	2.97422	3.97459		1.39841	1.8167	3.04057	3.19014	2.4211	2.00209	2.58796	2.68682				1.63325	1.8082	2.89511	5.6047	2.66985	1.37472	2.26375	2.365	1.33681	3.59677	1.70221	5.16611	1.25706	1.6093	3.0383	1.78398	1.29086	2.41198
	2010	2.66095		1.19903	3.15706	4.26835		1.52636	2.02638	3.23104	3.36402	2.32832	2.09597	2.72931	2.57305				1.67649	2.14525	2.63738	5.79045	2.87441	1.50776	2.32101	2.5798	1.50827	3.75882	1.83961	5.42046	1.30993	1.72335	3.13802	2.34638	1.41435	2.49679
	2011	2.97956		1.30297	3.25438	4.43307		1.69754	2.22178	3.47968	3.61737	2.57511	2.14434	2.79861	2.78729				1.85647	2.36788	2.50548	6.10259	3.08617	1.48898	2.52644	2.6967	1.59295	4.07944	1.8391	5.79037	1.6107	1.86929	3.24461	2.40039	1.4713	2.54234
	2012	3.06088		1.39766		4.55322		1.83874	2.31759	3.56479	3.69341	2.66683	2.84515	2.89464	2.85743				1.82866	2.46204	2.70725	6.49044	3.3709	1.66292	2.48693	2.63638	1.76065	4.30786	1.85839	6.41158	1.67282	2.29142	3.21879	2.52285	1.54452	2.63371
	2013	3.53963		1.48862		4.71525		1.97075	2.5503	3.81299	3.90177	3.10165	2.91815	2.82683	2.96226	3.56299	3.71805	3.57562	2.1215	2.56276	3.00741	6.71195	3.66154	1.65174	2.47371	2.74717	1.911	4.58518	2.03938	6.85224	1.80614	2.29206	3.32643	3.05735	1.63026	2.72865
	2014	3.33282		1.63341		4.8787		2.0057				3.01052	3.06619	3.00666	3.12303	3.70097	3.97154	3.69631	2.34748	2.71097	2.28578	6.64948	3.922	2.06644	2.65966	3.10759	1.95538	4.75364	2.17636	6.94171	1.91921	1.98097	3.61018	3.17919		2.71746
	2015	3.50619		1.77151		5.36718		2.25412				3.04539	3.39234	2.90316	3.42798	3.87908	3.76422	3.9006	2.46298	3.2208	3.38549	6.96239	4.12025	2.19044	2.75039			5.00264		7.1299			3.62535			2.80649
	2016	3.7876		1.77091		5.66619		2.41819				3.14668	3.31067		3.07112	4.16902	4.19963	4.20527	2.59576	3.30806		6.96534	4.42302	2.05974	2.97607					7.416			3.77275			2.87476
	2017	3.84912											4.08213						3.00409	3.32646				2.24679

## Sheet: sum ASFR 48+ x 10000
		Sum of ASFR age 48+
		AUT	BGR	BLR	CAN	CHE	CHL	CZE	DEUTE	DEUTNP	DEUTW	DNK	EST	FIN	FRATNP	GBR_NIR	GBR_NP	GBR_SCO	GBRTENW	HRV	HUN	ISL	ITA	JPN	LTU	NLD	NOR	POL	PRT	RUS	SPAIN	SVK	SVN	SWE	TWN	UKR	USA
		Austria	Bulgaria	Belarus	Canada	Switzerland	Chile	Czech Republic	Eastern Germany	Germany	Western Germany	Denmark	Estonia	Finland	France	Northern Ireland	Great Britain	Scotland	England & Wales	Croatia	Hungary	Iceland	Italy	Japan	Lithuania	Netherlands	Norway	Poland	Portugal	Russia	Spain	Slovakia	Slovenia	Sweden	Taiwan	Ukraine	United States
	1891																																	83.3
	1892																																	72
	1893																																	71
	1894																																	69.7
	1895																																	42
	1896																																	52
	1897																																	47.8
	1898																																	51.3
	1899																																	47.4
	1900																																	53.8
	1901																																	51.5
	1902																																	38.1
	1903																																	50.2
	1904																																	38.4
	1905																																	36.8
	1906																																	36.2
	1907																																	32.8
	1908																																	33
	1909																																	33.9
	1910																																	30
	1911																																	30.9
	1912																																	34.3
	1913																																	27.4
	1914																																	25.8
	1915																																	27.6
	1916											13.8																						24.1
	1917											11.4																						23.6
	1918											9.9																						19.4
	1919											12.6																						25
	1920											11																						27.8
	1921				2.3							20																						21.5
	1922				35							10.9																			240.7			21.5
	1923				42.1							9.8																			223.1			28
	1924				35.8							18.9																			278			17.1
	1925				30.6							14.3																			212.6			16.9
	1926				30.4							16.9																			238.4			21
	1927				42							11.5																			189.7			17.5
	1928				36.2							18																			208.7			12.8
	1929				34.9							12.1																			210.4			13.2
	1930				33							14.7																			211.6			11.8
	1931				26.5							13.8																			160.9			11.2
	1932				30	9.9						19.3																			163.2			10.5
	1933				32.2	9.3						9.1																			228.2			13.3			13.8
	1934				28.3	9.7						9.7																			256.3			10.9			14.1
	1935				27.9	9.4						3.7																			239.4			7.9			13.2
	1936				29	8.3						4.6																			196.8			8.1			12.7
	1937				24.5	7.3						5.5																			152.1			6.6			11.3
	1938				24.1	6.5						6.7							6.6												151.3			5.8			11.4
	1939				20.9	7.1						7.5		25					7.1												146.7			6.9			11.5
	1940				20.6	7						7		24.8					6.5										71.5		135.3			6.9			9.4
	1941				21	8.2						5.7		26.5					6.3										62.4		121			5.1			7.3
	1942				21.7	8.8						3.3		29.9					6.8										70.3		129.2			7			8.4
	1943				17.3	7.9						2.1		27.6					7										71.7		135.9			7			8
	1944				19.1	7.1						6.5		28					6.5										62.6		132.4			7.1			7.3
	1945				17.1	7.2						3.1		30				3.3	6.6										64.9		131.8			4.1			8.7
	1946				18.6	6.3						1.5		23.3	4.9			5.5	6.6										52.2		151			5.1			8
	1947		20		17.4	5						4.1		25	5.3			1.2	7					107.5					60.2		109.6			5.7			7.1
	1948		19.9		16.5	4.2						3		26.3	5.5			1.1	6.5					62.4					88.2		120.4			5.4			7.6
	1949		20.6		15.4	5.6						5.2		28.6	6.6			1.8	6					34.3					55.9		93.1			4.3			7.4
	1950		23		13.8	3.2		6				2.1		28.3	7.7			3.9	5.7		10.3			22.4		10.7			59.7		121.8	48		5.1			6.2
	1951	8	16		13.6	4.6		4.8				8.5		23.7	6.4			2.8	5.1		13.5			13.7		15.1			66.9		89.7	29.9		3.6			6.2
	1952	5.3	14		14.7	6.7		2.9				5.7		21.4	7			3.1	5.3		8.7		10.5	12		10.9			74.6		109.5	33.5		4.6			6.7
	1953	4.7	13.8		14.4	7.7		5				2.5		14.7	6.6			4.8	4.8		8.8		7.2	10.8		12.8			68.1		95.3	28.9		2.2			5.3
	1954	5.6	11.7		15.9	7.6		3.9				2.8		13.1	5.9			2.8	4.3		8.4		8.8	7.4		12.1			61.8		78.8	19.9		2.6			5.7
	1955	5.5	11.7		14.8	5.1		4.8				2.8		10.7	5.2			2.6	4.3		5.6		7.6	7.3		9.9			42		101.6	23		3.7			4.7
	1956	2.5	11		14.7	5.5		1.8	2.4	4.5	2.6	1.4		8.3	5			3	4.3		7.6		6.7	5.4		11.1			36.8		63.3	13.4		2.1			4.3
	1957	4	9.7		14.7	6		0.7	3.3	5.1	2.6	2.6		12.1	3.7			2.1	4.4		3.2		10.4	5.4		9.7			28.3		64.3	17.6		1.1			4.2
	1958	3.5	8.6		14.2	3.8		2.6	3.4	4.5	2.8	1.9		8.4	4.6			2	4.4		2.6		6.4	5		7.9			26.9		62	8.8		1.7			4.3
	1959	4.3	9.6		14.6	3.8		0.6	3.4	4.4	3.3	1.5	2.2	9.3	4.5			3.8	4.3		2.4		9.1	3.9	44.6	13.1			22.1	43.1	56.6	13.1		2		24.6	4.2
	1960	2.7	16.9		9.5	7.3		1	3.2	4.4	2.6	3	4.3	7	4.9			2.8	4.9		3.6	2	10.9	3.6	54.2	8.2			20.9	41.2	50.2	6.8		1.5		19.9	4.1
	1961	4.4	17.5		11.3	5.3		2.6	2.8	3.8	2.7	0.9	5.5	12.3	4.5			2.7	5.1		2.6	1.9	11.1	2.9	46.8	9.2			18.2	28.7	40.6	7.5		2.2		13.7	4.6
	1962	3.1	15.9		7.4	5.3		0.9	2.9	3.4	2	2	4.4	9.2	4.8			6.7	5.1		1.7	1.9	9.4	2.4	30	9.4			16.4	25.4	49	5.1		3.2		13.4	3.5
	1963	3.8	11.8		8.3	4.1		1.8	2.1	3.2	1.9	1.7	4.5	11.2	5.4			2.8	4.9		2	0	7.7	1.4	24.5	6.7			18.3	21.7	40.1	3.6		1.2		10.8	3.3
	1964	3.4	11	22.1	7.2	2.5		0.8	2.4	3.5	2	1.6	3.7	6.2	5			2.7	4.8		2.1	11.3	7.6	1.2	19.5	7.6			17.1	18.2	57.8	3.1		2.2		12.2	2.7
	1965	5.4	11.8	22	7	3.2		1.2	2.5	3.8	1.8	1.4	1.4	5.4	5.6			2.6	5.1		2.1	22.3	11.9	1.4	17.4	6.3			20.4	18.1	84.8	2.9		2.6		5.7	2.3
	1966	3.1	11.2	26.9	6.2	1.6		0.4	2.3	3.7	1.8	0.7	1.1	4.7	4.9			2.4	4.9		2.3	21.3	11.6	1.4	12.3	7.1			15.7	16.9	60.9	1.7		2		6.2	2.1
	1967	3.4	7.9	13	6.9	3.5		0.6	2	3.6	1.7	0.7	2.7	6.4	4			3.4	4.4		2.7	22	8.5	1.1	17	8.4	3.2		21.7	14	118.9	6.4		1.8		7.9	1.9
	1968	2.6	7.9	32.6	4.9	2.6		1.1	1.3	3.5	1.9	0.6	1.4	6.1	4.5			3.6	4.1		2.7	20.8	8.8	1.1	9.6	7	4.3		19.2	13.9	51	0.6		1.9		5.1	2.3
	1969	1.9	7.7	17.8	3.9	2.2		1.3	1.5	3.2	1.9	0.9	1.2	4.1	4.7			1.4	3.6		4.8	11	6.6	1	5.4	5	1.6		15.9	13.2	40	4.3		1.5		6.8	2.3
	1970	3	3.6	7.5	2.7	4.5		1	1.5	3.3	2.1	0.2	1	3.4	4.3			1.5	3.5		2.8	0	5.1	1.3	9.1	4.7	4.3		22.1	9.5	52.8	2.1		1.8		5.8	1.8
	1971	1.5	4.9	7	2.3	2.2		0.3	1.5	2.9	1.9	0.2	0	0.7	3.9			1.4	3.4		2.1	0	5.9	1.1	8.3	4	2	5.3	20.1	6.2	34.3	1.7		1.4		5.6	1.2
	1972	1.5	2.5	5.1	2.6	2.4		0.4	1.5	2.7	2.2	0	2.9	2	3.7			1.2	2.9		2.7	0	4.9	0.5	5	2.3	2.4	4.7	18.9	7	34.1	0.6		0.8		3.2	1.3
	1973	1.7	3.5	3.4	1.5	2.4		0.3	1.3	2.3	1.8	0.3	0	1	3.9			1.2	2.9		2	10.2	5.6	0.9	4	3.7	0.9	5.2	23.3	5.1	36.6	1.4		1.2		3.2	0.9
	1974	1.4	2.3	3.7	1.5	1.1		0.4	0.7	2.2	1.7	0.7	0	2	3.2	0	2.2	1.2	2.4		1.2	9.6	5.3	0.5	5.2	2.6	2.4	5.3	15.7	4.5	25.4	4		0.4		2.3	1
	1975	2.1	2.2	1.5	2.3	0.8		0.3	1.2	2	1.7	0.7	0	0.3	2.6	2.4	2.9	0.9	3.1		0.9	0	3.8	0.3	4.3	2.2	0.5	4	19.4	4.7	16.3	2.9		1		2.4	0.8
	1976	1.3	1.7	2	1.6	1.4		0.5	0.8	1.8	1.7	0.3	0	1.3	2.4	2.4	2.7	0.3	2.9		1.2	0	4.7	0.4	5.7	1.8	1.3	4	10.4	3.6	15.2	3.6		0.4	31.7	1.8	0.7
	1977	2.7	1.7	1.2	1.2	0.5		0.4	1.2	1.8	1.6	1.1	0	1.6	1.6	6.1	2.1	0.6	2.2		0.6	0	4.6	0.3	3.2	2.5	0.9	4.6	14.9	3.2	12.2	2.9		0.6	16.4	0.9	0.7
	1978	0.9	2	1.6	1.2	0.8		0.5	1.5	1.6	1	0.3	0	1.7	1.9	2.4	2.9	0.3	3.3		0.7	0	4.2	0.4	2.4	2.9	0.5	3.7	14	3	11.7	2.9		0.4	22.8	1.9	0.6
	1979	2	3.5	0.8	0.8	1.3		1	1.4	2	2.4	0	0	2.4	2.3	2.4	3.4	0.9	3.8		0.5	0	3.7	0.2	2	2.3	0	4.2	13.6	3.2	12	2.2		0.2	6.3	4	0.8
	1980	1.2	2.3	1.7	1	1.8		0.3	1.8	2	2.4	0.7	0	0.4	2.5	1.2	5	0.6	5.5		1.1	0	3.8	0.2	2	6.1	1	3.8	15.4	2.3	13.4	2.7		0.2	10	2	0.8
	1981	2.2	1.6	1.7	1	0.6		0.4	1.3	1.9	2.7	1.8	2.8	0.4	2.8	0	3.2	0.6	3.6		0.2	0	2.9	0.3	5.2	4.7	1	3.2	16.7	2.3	9.8	1.1		0.7	7.8	1.7	1
	1982	0.5	1.7	0.5	0.5	0.8		0.9	0.4	1.5	2.7	1.1	0	0.8	2.5	0	5.8	1	6.7		0.5	0	4.3	0.1	1.6	4.1	0.5	3.7	10.2	2.9	9.8	0.9		0.9	8.1	0.8	0.8
	1983	0.3	1.3	0.5	0.9	0.5		0.3	0.4	1.5	2	0.4	1	1.9	2.3	0	5.8	0	6.6		0.1	0	3.5	0.2	3	6.9	1	3.1	8.2	2.5	9.7	1	2.4	0.6	5.6	1	0.8
	1984	0.5	0.9	0.1	0.3	0.8		0.9	0.4	1.3	1.3	0.3	0	0	2.8	2.5	5.1	0.3	5.7		0.5	0	2.9	0.2	2	5.3	2.1	3.4	7.9	2.2	9.5	2	0	0.5	5.3	0.5	0.9
	1985	0.8	0.9	0.2	0.6	0.3		0.3	0.4	1.2	1.6	0.3	1	0.7	2.9	1.2	4.8	0.6	5.2		0.2	0	1.9	0.1	0.8	6.2	0.5	2.6	11.2	2.1	9.9	0.3	0	0.9	5.2	0.6	0.7
	1986	1.8	1.1	0.5	0.1	1.2		0.2	0.3	1.3	1.4	0	0.9	1.1	3.3	2.5	4.6	0.7	5.2		0.3	0	1.4	0.1	2	7	0.5	2.9	8.4	1.7	7.3	0.4	0.9	0.6	6.9	0.6	0.6
	1987	1.2	1.1	0.4	0.7	0.9		0.5	0.3	1.3	1.5	0.3	0	1	2.7	1.2	4.3	0.6	4.8		0.5	0	1.5	0.1	4.1	6.1	0.5	2.3	7.3	1.7	5.2	0.3	0	0.2	4	1	0.8
	1988	0.3	1.1	1.5	0.5	1.8		0.1	0.2	1.2	1.7	0.3	2.8	0.7	3	2.5	4.9	0.3	5.4		0	0	2	0.2	4.6	7.8	1.4	2.3	5.9	4.4	4.1	0.4	0	0.6	3.5	2.2	1
	1989	1.3	0.7	0.3	0.4	1.6		0.3	0.4	1.3	2	1	0	0.6	3.9	0	4.1	0	4.6		0.3	0	1.9	0.2	0.4	8.4	2.9	2.3	4.5	1.7	4	0.3	0.8	0	3.3	0.9	1.3
	1990	0.4	0.6	0.7	0.5	0.5		0.2	0.3	1.2	1.3	0.6	1.9	0.3	3.1	3.5	4.2	0.3	4.6		0.1	0	0.3	0.2	0.4	10.6	1.9	1.9	5.5	1.3	3.8	0.3	0.8	0.9	3.2	0.7	1.2
	1991	0.4	0.4	0.4	0.4	1.3		0.3	0.6	1.4	1.3	0.3	0	0.4	3.2	0	3.8	0.6	4.3		0	0	0.3	0.1	2.5	8.2	0.9	1.6	5.7	0.9	3.3	0.3	0.8	0.6	4.2	0.4	1
	1992	1	0	0.4	0.6	1	12.3	0.1	0.5	1.7	0.9	0.8	0	0.3	2.5	2.2	3.1	1.4	3.2		0.1	0	2.1	0	0.4	7.8	1.2	2.5	4.3	1	2.6	0	0.8	0.5	3.4	0.8	1.1
	1993	1	0.4	0.3	1	1.5	13	0	0.1	1.5	1	0.2	0	1	2.3	1.1	3.7	0.3	4.2		0.6	0	1.6	0.1	0.4	6.8	0	1.4	2.5	0.7	3.2	1.4	3	0.9	3.3	0.4	1.2
	1994	1.4	0.3	0.3	1.2	1.4	4.6	0.1	0.1	1.4	0.7	0.7	0	2.1	2.5	1	2.6	0	3		0.9	0	1.9	0.3	0.5	4.9	0.4	1.3	3	0.5	1.8	0.3	0.9	1	3.3	0.4	1.5
	1995	0.8	0.6	0.3	0.5	1.2	5.5	0.2	0.4	1.4	0.5	0.2	0	0.7	2.1	0	2.6	1.3	2.7		1.1	0	0.8	0.2	1.5	3.1	0.4	0.8	3.4	0.5	1.3	0	0	1	4.7	0.2	1.3
	1996	0.7	0.3	0.3	1	1	3.7	0	0.2	1	0.6	0.5	1	1.1	1.5	0	2.6	1.6	2.8		0.6	0	1.5	0.3	0	3.3	1	0.5	2.3	0.3	1.1	0.3	0	0.5	4.1	0.1	1.3
	1997	0.9	0.7	0.6	0.7	1	4.2	0.2	0	1.3	0.6	0.6	0	2.3	1.2	5	2.6	0.9	2.6		0.4	0	1.2	0.2	0	1.9	2.3	0.5	2.9	0.5	1.3	0.3	0.8	0.9	2.2	0.2	2.3
	1998	0.6	0	0.2	1.5	2.3	3.5	0	0.4	1.4	0.9	0.8	1	1.1	1.8	3	2.3	0.9	2.4		0.6	0	1.7	0.3	0.4	2	0.3	0.6	2.1	0.8	1.3	1	1.4	0.6	6	0.3	2.4
	1999	0.8	0.2	0.7	1.8	2.3	3.5	0.5	0.3	1.4	1.2	0.6	0	1.6	2.1	2	2.4	0.9	2.7		0.1	0	2.1	0.3	1.3	1.5	0.3	0.4	1.5	0.7	2.4	0.2	0.8	1.8	5	0.4	3
	2000	0.4	1.2	0.2	1.4	2.2	3.7	0	0.4	1	1.1	0.6	1	1.7	1.8	1	2.8	0.6	3.1		1.1	0	2.4	0.2	0.4	1.6	0.3	0.4	4.7	0.8	2.3	0.7	0.8	2.6	4.7	0.4	3.5
	2001	1.3	0.7	1	1.8	2.9	5.1	0.3	0.1	1	1.4	0	0	3.3	2.2	4	3.7	3.9	3.5		0	5.5	4.7	0.3	0.4	1.2	1	0.5	3.3	0.9	3.3	0.2	0	2	6.1	0.5	3.8
	2002	1.8	0.4	0.2	1.7	3.8	1.4	0.4	0.2	1.2	1.3	0	1	3	1.9	6	5.1	2.6	5.3	0	0.7	0	3.5	0.4	0.5	1.9	1	0.5	3.9	0.8	3.8	0.5	0.7	2.1	2.1	0.3	4
	2003	1.6	0.2	0.5	1.9	3.3	1.9	0.5	0.3	1.1	1.1	0.6	0	1.4	2.4	1	4.8	1.2	5.1	0.6	0.3	0	3.5	0.6	0.4	1.3	3.3	0.6	2.7	0.8	4	0.7	0	1.4	1.9	0.4	4.3
	2004	2.1	0.1	0.2	1.9	2.5	1.4	0.5	0	1.1	1.4	0.8	1	2.8	2.8	2.9	3.7	1.5	4.1	0.9	0.5	0	4.8	0.7	0.4	1.9	0.6	0.7	6.1	0.8	3.9	0.2	1.3	2.1	2.7	0.5	4.4
	2005	1.9	0.1	1.3	2.3	1.3	2.2	1.2	0.5	1.6	1.7	1.1	0	2.6	2.8	0	5	3.1	5.4	2.1	1.1	0	5.4	1.1	0	2	1.3	0.5	3.9	1	4.9	0.9	0.6	2.8	1.8	0.4	4.8
	2006	1.8	0.2	0.6	2.5	2.1		1.1	0.9	1.6	1.6	0.3	2.9	1.5	4	6.4	5.3	1.4	5.5	1.2	0.2	0	5.2	0.5	0.8	1.2	1.9	0.4	1.8	1.1	5.7	0.9	2.6	2.7	1.3	0.6	5.4
	2007	2.4	1.4	0.5	3.2	3.7		1.5	0.8	2	2.2	1.9	1	2.5	4	0.8	5.6	2.4	6.2	1.2	0.6	5.7	7.4	0.5	0	2.1	0.6	0.9	1.8	1	5.8	1.7	1.4	4.4	0.6	1.2	5.6
	2008	4.9	1.3	0.7	3.1	4.1		1.7	0.8	2.1	2.1	3	5.9	2.4	5.2	4.2	5.2	2.9	5.5	2.4	0.6	0	6.7	0.8	0	2.5	2	0.5	1.9	1.6	8.4	3.3	2	3.3	1.2	1.1	6.2
	2009	2.8	0.6	0.5	4.2	4.4		2.7	1.2	2.7	2.9	2.4	2	2.1	5.4	3.1	7.2	5.1	7.4	2.4	1.1	0	9.8	0.8	0.4	2.2	2.8	0.8	2	1.8	9	2.2	0.7	6.4	0.4	0.9	6.1
	2010	4.2		0.3	5.5	4.6		2.2	1.6	2.8	2.9	3.4	1	4.3	6.2	0.8	8.3	2.2	9.2	1.5	1.8	0	9.7	1.1	1.1	3.5	2.5	0.4	4.2	2.2	9.5	1.6	4	5.1	1.2	2	6.3
	2011	5.2		0.8	6	4.7		2.8	1.1	3.1	3.6	2.8	0	3.2	6.1	2.3	7.8	4.3	8.2	2.2	0.8	13.5	11.6	1.3	0.4	3.4	4	0.6	1.8	2.8	8.6	3.8	0.6	6.3	1.3	2.3	6.6
	2012	4.7		0.4		7		2.9	1.9	3.3	3.5	2.7	5.5	6.8	7	4.5	8.9	3.8	9.6	2.8	1.8	0	13.4	1.5	0	4	6.9	0.5	3.8	2.6	9.4	3.2	2.6	10	1.1	2.9	6.4
	2013	6.8		0.4		8.2		2.2	1.9	3.5	3.4	2.6	2.2	2.7	6.3	1.5	9.7	4.3	10.5	4.5	2.6	13.6	14.7	1.6	0.4	2.7	3.8	1	3.3	3.2	8.6	2.6	0.6	9.9	2.3	2.7	7.2
	2014	5.6		1.3		13.3		2.9				3	0	4	7.1	1.5	9.6	4.2	10.5	1.7	1.2	13.7	13.8	1.9	2.7	5.1	7.4	1.1	3.6	3.8	10.6	6	1.3	7.6	2		7.8
	2015	5.3		0.5		9.2		5.1				3.7	5.9	3.6	7	7.4	11.5	4.5	12.2	2.4	1.9	9.1	13.3	1.5	1.4	4.2			3.2		10.1			10.1			8.3
	2016	7.8		1		10.3		4.5				3.3	4.7		6.8	3.7	12.2	3.8	13	3	2.1		16	1.5	1.4	3.6					12.1			8.6			9
	2017	6.8											5.6							2.1	4.3				0.5

## Sheet: sum ASFR1 48+ x 10000
		Sum of ASFR1 age 48+
		AUT	BGR	BLR	CAN	CHE	CHL	CZE	DEUTE	DEUTNP	DEUTW	DNK	EST	FIN	FRANCE	GBR_NIR	GBR_NP	GBR_SCO	GBRTENW	HRV	HUN	ISL	ITA	JPN	LTU	NLD	NOR	POL	PRT	RUS	SPAIN	SVK	SVN	SWE	TWN	UKR	USA
		Austria	Bulgaria	Belarus	Canada	Switzerland	Chile	Czech Republic	Eastern Germany	Germany	Western Germany	Denmark	Estonia	Finland	France_Eva	Northern Ireland	Great Britain	Scotland	England & Wales	Croatia	Hungary	Iceland	Italy	Japan	Lithuania	Netherlands	Norway	Poland	Portugal	Russia	Spain	Slovakia	Slovenia	Sweden	Taiwan	Ukraine	United States
	1933																																				0.3
	1934																																				0.4
	1935																																				0.3
	1936																																				0.6
	1937																																				0.6
	1938																																				0.3
	1939																																				0.5
	1940																																				0.4
	1941																																				0.3
	1942																																				0.6
	1943																																				0.6
	1944				1.3																																0.6
	1945				0.8																																0.8
	1946				1.2																																0.5
	1947		1.8		1.3																																0.7
	1948		0.8		1.2																																0.5
	1949		1.5		0.8																																0.5
	1950		1.9		1.1			0.9							0											0.7						4.6					0.4
	1951		1.1		1.5			0.3							0											0						1.8					0.4
	1952	0.7	1.1		0.8			0.1							0						1.3		0.6			0						3.1					0.6
	1953	1	1		1.2			0.5							0						2.2		0.1			0.5						0.1					0.5
	1954	0.3	0.5		1.1			0.1							0						0.7		0.2			0.5						0.9					0.4
	1955	0.9	0.9		1.2			0.3							0						0.3		0.1			0						1.8					0.5
	1956	0.3	0.6		1.2			0.1	0.2						0						2.1		0.4			0.2						0					0.2
	1957	0.5	0.7		0.9			0.2	0.2						0						0		0.1			0.5						2					0.1
	1958	0.5	0.6		1.1			0.2	0.2						0						0.5		0			0.5						1					0.3
	1959	0.7	0.7		1.1			0	0.3				0		0						0.6		0			0.5			0.7	1.6		0.1				0.1	0.1
	1960	0.8	0.6		0.8			0.1	0.3				0		0						0.3		0.2			0.2			0.6	1.3		0.1				0.1	0
	1961	0.6	1.1		0.6			1.4	0.2				0		0						0.3		0.1			0.1			0.2	0.7		1.3				0.1	0.1
	1962	0.6	0.2		0.6			0.1	0.3				0		60						0.2		0.1			0.1			1.2	0.1		0				1.6	0.1
	1963	1	0.2		0.5			0	0				0		60						0		0			0			1.5	0.3		0				0.1	0.1
	1964	0.2	0.1	1.8	0.4			0.5	0				0		0						0.4		0.1			0			0.6	0.3		0.1				5.1	0.3
	1965	0.4	0.8	0.5	0.5			0.1	0.3				0		0						0.8		0.1			0			1	0.5		0.1				0.1	0.1
	1966	0.4	1.1	0.9	0.4			0.1	0.2				1.1		0						0		0.5			0.2			0.4	0.1		0.1				0.1	0.1
	1967	0.5	0.1	0.3	0.4			0.1	0.3				0		0						0.8		0.1			0.2	0.8		2.9	0.1		1.2				0.1	0.1
	1968	0.4	0.1	1	0.3			0	0.2			0.3	0		0						0.8		0	0.2		0.8	0.8		0.4	0.1		0.1				0.1	0.1
	1969	0.3	0.6	3.3	0.4			0.1	0.2			0	0		0						1.6		0.6	0.2		0.7	0.8		1.8	0.4		0.3				0.5	0.3
	1970	0.3	1	0.2	0.2			0.3	0.2			0.2	0		20						0.9		0.2	0.4	0.2	0.4	0.7		1.7	0.1		0.1		0.6		0.1	0.3
	1971	0.1	0.4	0.2	0.1			0.1	0.2			0	0		0						0.7		0	0.2	0.2	0.6	0.4	0.7	1.8	0		0		0		0.1	0.1
	1972	0.2	0	1.7	0.2			0.1	0.2			0	0		0						1		0.2	0.1	0	0	0.4	0.4	2.2	0.1		0.1		0		0.1	0.1
	1973	0.3	0.1	1	0.2			0.1	0.3			0	0		0						0.8		0.2	0.3	0.4	0	0	0.7	4	0.1		0		0.2		0.1	0.1
	1974	0.2	0.1	1.6	0.1			0	0.2			0	0		0						0.1		0.2	0.1	0.1	0.2	0.8	0.5	2.3	0		0		0		0.1	0
	1975	0.3	0.1	0.4	0.2			0.1	0.2			0.3	0		0						0.4		0.2	0.1	0.8	0.2	0	0.4	2.6	0.2	1.9	0.8		0.2		0.1	0
	1976	0.7	0.1	0.3	0.1			0	0			0	0		10						0.2		0.3	0.1	1.6	0.3	0	0.3	0.6	0.1	2.3	0.1		0.2	9.9	0.1	0.1
	1977	0	0.3	0.2	0.2			0.1	0.2			0	0		10						0.1		0.1	0.1	0.4	0.2	0	0.6	2.3	0.2	1.8	0.9		0.2	4.9	0.1	0
	1978	0	0.6	0.4	0.2			0	0.3			0	0		10						0		0.2	0.1	0	0.6	0	0.4	1.6	0.2	1.4	0.1		0	7.2	0.2	0
	1979	0.4	1	0.1	0.1			0	0.7			0	0		0						0		0.4	0	0	0.1	0	0.7	1.7	0	2	0.1		0	1.4	1.8	0.2
	1980	0	0.5	0.3	0.3			0.1	0.7			0	0		0						0		0	0	0	0.9	0	0.4	3.6	0.1	3.6	0.6		0	3.6	0.2	0
	1981	0.1	0.7	0	0.1			0	0.5			0	0		0						0		0	0	2	0	0	0.4	3.1	0.2	2.5	0		0	2	0.3	0.2
	1982	0	1.6	0	0.1			0.2	0			0	0	0.1	0						0.2		1.7	0	0.4	0.8	0	0.4	2.2	0.1	3.2	0.1		0	2.7	0	0
	1983	0	0.8	0.2	0.3			0	0.3			0	0	0	0						0		0.7	0	1.2	0.8	0	0.4	1.8	0	2.9	0	0	0	1.8	0.1	0
	1984	0	0.7	0	0			0.3	0			0.3	0	0	10						0		0.4	0	0	1.2	0	0.4	1.5	0.1	3.2	0.5	0	0	2.5	0.2	0
	1985	0	0.7	0.1	0			0.1	0.1			0	0	0	0						0		0.2	0	0	0.5	0	0.3	2.3	0	3.2	0	0	0	1.3	0.1	0
	1986	0	0.4	0.1	0			0.1	0			0	0	0	0						0		0.1	0	0.8	0.6	0	0.4	2.2	0	2.7	0.1	0	0	2.5	0	0.1
	1987	0.2	0.4	0.1	0.1			0.1	0			0	0	0	0						0.2		0.2	0	0.8	1	0	0.2	2.1	0.2	1.3	0	0	0	1.6	0	0
	1988	0	0.2	0.2	0.1			0	0			0	0	0	0						0		0.3	0	0.8	0.4	0	0.1	1.3	1.1	1.6	0.1	0	0	1.2	0.5	0.1
	1989	0	0.2	0	0.2			0.1	0			0	0	0	0						0.1		0.2	0	0	1	1	0.7	0.2	0.5	1.5	0	0	0	1.5	0.1	0.1
	1990	0	0.4	0	0.1			0				0	0	0	20						0	0	0	0	0	1	0	0.3	1.4	0.1	1.9	0.1	0	0.2	1.4	0.2	0.2
	1991	0	0.2	0.1	0.2			0				0	0	0	0						0	0	0	0	0.4	0.7	0	0.6	2	0.2	1.5	0.1	0	0	1.9	0.1	0.2
	1992	0.2	0	0.1	0.1		2	0.1				0	0	0	20						0	0	0.8	0	0	0.6	0	0.3	0.9	0.1	1	0	0	0	1.4	0.1	0.1
	1993	0.2	0.2	0.1	0.4		2.2	0				0	0	0.3	0						0.1	0	0.7	0	0	0.7	0	0.3	0.5	0.1	1.5	0.6	0	0.2	1.3	0.1	0.3
	1994	0	0.2	0.1	0.4		0.8	0				0	0	0.3	0						0.5	0	0.4	0	0	1.1	0	0.2	0.9	0	1.2	0	0.9	0.4	1.6	0.1	0.3
	1995	0	0	0.1	0.1		0.4	0				0	0	0	10						0.1	0	0.3	0	0	0.1	0.4	0	0	0.1	0.7	0	0	0.2	2.4	0	0.4
	1996	0	0.2	0.1	0.1		0.6	0				0	0	0	0						0.1	0	0.2	0	0	1.1	0	0	0.2	0	0.3	0	0	0.3	1.3	0	0.3
	1997	0	0.4	0.1	0.1		0.4	0				0	0	0.2	0	2					0	0	0.3	0	0	0.8	0.3	0.1	1.1	0.2	0.5	0	0	0.2	1.3	0	0.6
	1998	0	0	0	0.7	0.6	0.3	0				0.3	0	0.5	0	1					0.1	0	0.9	0.2	0	0.6	0	0	0.7	0	0.5	0.7	0.7	0	2.7	0.1	0.7
	1999	0	0	0.3	0.6	1.4	0.6	0.1				0	0	0	0	0					0	0	1.1	0.1	0	0.2	0	0	0.6	0	0.8	0	0	0.9	3.2	0	0.7
	2000	0	0.6	0.1	0.6	1.3	0.4	0				0	0	0	10	0					0.1	0	1.1	0	0.4	0.3	0	0	1.6	0	0.7	0.3	0	0.4	3	0	1.1
	2001	0.5	0.4	0.1	0.9	0.9	0.7	0				0	0	0.5	10	2					0	0	2.1	0	0.4	0.2	0	0	1.2	0.1	1.2	0	0	0.5	3.6	0	1.1
	2002	0.4	0.4	0.1	0.6	2.1	0.4	0.1				0	0	0.6	0	4				0	0.2	0	1.6	0.1	0	0.3	0.3	0	1.3	0.1	1.6	0.5	0.7	0.4	1.1	0	1
	2003	0.2	0.2	0.3	0.6	0.7	0.7	0				0.3	0	0	10	1				0.6	0	0	1.6	0.1	0	0.4	0.6	0	0.7	0	2.2	0.5	0	0.9	1	0.1	1.3
	2004	0.3	0.1	0.1	0.6	1.4	0.1	0.1				0	0	0	0	1				0	0.3	0	3.5	0.2	0	0.5	0.3	0.1	2.6	0.2	1.8	0.2	0.7	1.2	1.7	0.1	1.4
	2005	0.8	0	0	0.9	0.4	0.4	0.2				0	0	0.3	0	0				0.9	0.2	0	3.9	0.5	0	1	0.3	0.1	1.4	0.2	2.4	0.2	0	0.9	1.3	0.1	1.5
	2006	0.6	0.2	0.1	0.7	0.8		0.5				0	0	0.3	0	3.8				0	0	0	4.4	0.3	0	0.3	0.6	0	0.5	0.3	2.4	0.4	0.7	0.9	0.8	0.1	1.6
	2007	0.6	0.6	0.1	1.1	1.8		0.7				0.3	0	0.3	10	0				0.6	0.1	5.7	5.3	0.2	0	0.7	0	0.1	0.4	0.2	2.5	0.5	1.4	1.3	0.4	0.2	1.7
	2008	1.5	0.4	0.1	1.2	1.7		0.3				1.4	3.9	0.3	0	0				0.9	0	0	4.3	0.3	0	1.1	0.3	0	0.7	0.5	4	2	1.3	1.3	0.4	0.4	1.9
	2009	1.2	0.4	0.1	1.7	2.2		0.9	0	1	1	0.5	2	0.9	0	0				0.9	0.2	0	6.4	0.4	0	1	1.5	0	0.7	0.4	4	1	0.7	2.1	0.2	0.1	1.9
	2010	1.7		0	2.2	1.1		0.6	0.4	1.1	1.1	0.8	0	0.9	0	0.8				0.9	0.7	0	6.6	0.5	0	1.7	1.3	0	2.3	0.5	4.7	0.9	1.4	2.3	0.5	0.7	1.9
	2011	2		0.3	2.3	2.2		0.9	0.1	1.3	1.4	1.1	0	1.1		0.8				0.6	0.4	0	7.1	0.7	0	2	0.9	0.1	0.6	0.4	4.6	2.7	0.6	2.4	1.1	0.6	2.1
	2012	2.7		0.2		4.3		1.2	0.4	1.2	1.5	0.8	1.1	1.4		1.5				1	1.2	0	9.3	0.6	0	2.1	3	0	1.9	0.7	4.7	2.1	0	3.8	0.5	1.3	2
	2013	2.5		0.2		4.1		1.1	0.4	1.2	1.3	0.7	1.1	1.1		0	4.1	2.3	4.4	1.7	0.6	4.4	10.1	0.9	0	1.4	0.9	0.3	1.5	0.8	4.4	2.1	0	2.9	1.6	0.7	2.5
	2014	1.6		0.5		6.4		1.5				0.9	0	0.9		0	4.1	1.6	4.4	0.9	0.6	9.1	10.4	1.3	1.3	2.5	2.6	0.3	2	0.7	5.4	4.7	0	2.8	1.4		2.6
	2015	2		0.1		4.9		1.3				0.9	0	1.1		3.7	5.2	1.9	5.6	1.3	1.5	0	7.5	0.7	0	2.3			1.5		5.8			2.7			2.8
	2016	3.9		0.2		4.9		0.8				1.2	1.2			1.4	4.8	1.8	5.3	1.3	1		9.9	0.9	0.9	1.5					6.1			2.4			3.1
	2017	3											0							0.7	2				0.5

## Sheet: sum ASFR2 48+ x 10000
		Sum of ASFR2 age 48+
		AUT	BGR	BLR	CAN	CHE	CHL	CZE	DEUTE	DEUTNP	DEUTW	DNK	EST	FIN	GBR_NIR	GBR_NP	GBR_SCO	GBRTENW	HRV	HUN	ISL	ITA	JPN	LTU	NLD	NOR	POL	PRT	RUS	SPAIN	SVK	SVN	SWE	TWN	UKR	USA
		Austria	Bulgaria	Belarus	Canada	Switzerland	Chile	Czech Republic	Eastern Germany	Germany	Western Germany	Denmark	Estonia	Finland	Northern Ireland	Great Britain	Scotland	England & Wales	Croatia	Hungary	Iceland	Italy	Japan	Lithuania	Netherlands	Norway	Poland	Portugal	Russia	Spain	Slovakia	Slovenia	Sweden	Taiwan	Ukraine	United States
	1933																																			0.4
	1934																																			0.1
	1935																																			0.4
	1936																																			0.3
	1937																																			0.6
	1938																																			0.4
	1939																																			0.4
	1940																																			0.5
	1941																																			0.5
	1942																																			0.7
	1943																																			0.5
	1944				1.1																															0.5
	1945				1.2																															0.9
	1946				1.1																															0.6
	1947		1.4		1																															0.5
	1948		1.9		0.9																															0.5
	1949		1.7		1.1																															0.5
	1950		1.9		0.9			1																	0.2						6.4					0.4
	1951		1.2		1			0.2																	0.4						1.8					0.6
	1952	0.9	1.2		1.2			0.1												0.6		0.4			0.2						0.2					0.5
	1953	0.2	1.1		1			0.4												0.8		0.2			0.7						4.7					0.4
	1954	0.9	1		1.4			0.3												1.2		0.3			0.2						2					0.3
	1955	0.6	0.7		1.2			0.6												0.4		0.2			0.5						2.2					0.2
	1956	0.3	1.1		0.8			0.1	0.4											0		0.4			0.8						0.1					0.2
	1957	1.5	0.6		0.8			0.1	0.8											0.5		0.2			0.4						1.9					0.2
	1958	0.8	0.8		1.2			0.4	0.8											0.1		0.2			0.2						0.1					0.2
	1959	1.1	0.5		1.1			0	0.7				0							0.1		0			0.3			1.1	2.5		0.1				5.8	0.2
	1960	0.7	1.5		0.7			0	0.4				2.2							0.3		0.3			0.7			0.9	2		0.9				3.9	0.1
	1961	0.9	0.5		0.8			0.4	0.3				0							0.7		0.7			0.5			0.4	1.6		0.2				2.6	0.2
	1962	0.7	0.1		0.4			0.1	0.3				1.1							0.2		0.1			0.3			0.7	1.2		0				2.1	0.1
	1963	0.8	0		0.7			0.1	0.2				2.2							0.3		0			0.2			0.2	1.1		0.1				2.1	0.2
	1964	0.4	0.1	2.2	0.4			0.1	0.3				2.5							0.1		0.1			0.3			0.8	0.9		0.1				1.4	0.2
	1965	0.4	0.1	0.7	0.5			0.1	0.4				0							0.5		0.2			0.1			1	0.6		0.1				0.5	0.2
	1966	0.8	1	0.2	0.4			0.1	0.2				0							0.2		0.1			0.3			0.2	0.8		0				0.9	0.1
	1967	0.9	0.5	0.3	0.5			0.1	0.2				0							0.5		0.2			0.5	0.4		0.9	0.6		0.8				0.7	0.1
	1968	0.5	0.1	5.7	0.4			0	0.2			0	0							0.6		0.2	0.1		0.4	0.7		0.2	0.8		0.1				0.6	0.1
	1969	0.5	0.6	1.6	0.3			0.5	0.2			0	0							1.7		0.4	0		0.1	0		0.4	0.9		1.3				1	0.2
	1970	0.5	0	1.8	0.3			0.3	0.2			0	0							0.9		0	0.3	0.1	0.4	0.7		1.6	0.1		0		0		1	0.2
	1971	0.2	0.4	1.5	0.2			0.1	0.1			0	0							0		0	0.2	0.1	0.7	0	0.4	1.5	0.1		0.1		0.2		1.1	0.1
	1972	0.1	0.1	1.1	0.3			0.1	0.2			0	0							0.4		0.2	0	1.9	0.1	0.4	0.6	0.9	0.5		0.1		0.2		0.5	0
	1973	0.5	0.1	0.1	0.2			0.1	0.2			0	0							0.5		0.2	0.1	1.6	0.4	0	0.4	0.7	0.4		0		0		0.1	0
	1974	1.4	0.1	0.4	0.1			0	0.1			0	0							0.1		0.3	0.1	0.2	0.1	0	0.7	1.1	0.2		0.1		0		0.2	0.1
	1975	0.6	0.1	0.4	0.3			0.1	0.2			0	0							0.2		0	0	1.3	0.5	0	0.4	2.2	0.2	2.2	0		0		0.1	0
	1976	0.1	0	0.3	0.2			0.1	0.1			0	0							0.2		0.2	0	1.8	0.3	0	0.7	0.5	0.1	0.9	0.6		0	8	0.1	0
	1977	0.2	0.6	0.2	0.1			0.2	0.3			0	0							0.2		0	0	0.9	0.3	0	0.7	1.3	0.4	1.2	0.1		0	4	0.1	0
	1978	0.2	0.1	0.4	0.2			0	0.4			0	0							0		0.3	0.1	0	0.4	0	0.7	1.5	0.2	1.5	0		0	6.3	0.1	0
	1979	0.2	0.8	0	0.1			0	0.2			0	0							0.1		0.3	0	0.8	0.5	0	1.1	1.6	0.4	1.4	0.7		0	1.2	0.8	0
	1980	0.2	0.4	0	0.2			0	0.7			0	0							0		1.4	0	1.2	0.8	0	0.8	2	0.2	2.3	0.1		0	1.2	0.5	0.1
	1981	0.2	0	0	0.1			0.2	0.2			0	1.9							0		0.9	0	0.8	0.7	0	0.4	3.8	0.3	1.9	0.1		0.2	0.6	0.2	0
	1982	0.2	0	0.2	0			0.5	0			0	0	0.1						0		0.9	0	0.4	0.6	0	0.7	2	0.4	1.6	0		0	1.7	0	0
	1983	0.1	0.1	0.2	0.3			0.1	0			0	0	0						0		1.2	0	0.4	0.7	0	0.7	0.5	0.3	2	0	1.6	0	1.5	0.1	0.1
	1984	0	0	0	0			0.4	0			0	0	0						0		0.7	0	0	1.3	0	0.8	1.6	0.2	1.4	0.9	0	0	1.2	0.1	0.1
	1985	0	0	0	0.1			0	0			0	0	0						0		0.7	0	0	1.4	0	0.5	0.9	0.1	1.9	0.1	0	0	1.4	0	0.1
	1986	0.3	0.4	0.1	0			0.1	0			0	0	0						0		0.5	0	0	1.3	0	0.7	0.4	0.1	2.2	0	0	0	1.8	0.1	0.1
	1987	0	0.3	0.1	0.1			0.2	0			0	0	0.3						0.2		0.4	0	0.4	0.7	0	0.6	1.1	0.4	1	0	0	0.2	1.2	0.1	0
	1988	0	0.5	0.7	0.1			0	0			0	0.9	0						0		0.7	0	1.3	0.9	0	0.4	0.8	1.3	0.7	0.1	0	0	1.7	0.6	0.2
	1989	0	0.2	0.2	0.1			0	0			0	0	0						0		0.6	0	0.4	0.1	0	0.3	1	0.2	0.8	0.1	0	0	1.4	0	0.1
	1990	0	0	0	0.2			0				0.3	0.9	0						0	0	0	0	0	0.6	0	0.3	1.4	0.2	0.8	0	0.8	0.2	1.6	0.1	0.1
	1991	0	0	0.1	0.1			0				0	0	0						0	0	0.1	0	0.4	0.5	0	0.2	1	0	0.6	0	0	0	0.9	0	0.1
	1992	0	0	0.1	0.1		2	0				0.3	0	0						0	0	0.5	0	0.4	0.7	0	0.5	0.2	0	0.6	0	0	0.2	1.1	0	0.1
	1993	0.2	0	0.1	0.3		2.8	0				0	0	0						0.1	0	0.3	0	0	0.8	0	0.4	0.3	0	0.5	0	1	0.2	1	0	0.2
	1994	0.2	0	0	0.1		0.6	0				0	0	0.5						0.2	0	0.6	0	0	0.7	0	0	0.4	0	0.2	0	0	0.2	0.9	0.1	0.3
	1995	0.2	0.2	0.1	0.1		0.8	0				0	0	0						0.4	0	0.1	0	0.5	0.1	0	0	0.2	0.1	0.6	0	0	0.4	0.9	0	0.2
	1996	0.3	0.2	0	0.1		1.2	0				0.3	0	0						0	0	0.7	0	0	0.2	0	0	0.2	0	0.1	0	0	0	1.6	0	0.3
	1997	0.3	0.2	0.1	0.1		0.4	0				0	0	0.2	1					0.1	0	0.3	0.1	0	0.2	0.9	0	0.5	0	0.2	0	0	0	0.2	0	0.5
	1998	0.2	0	0	0.2	0.6	0.9	0				0	0	0	0					0.1	0	0.3	0.1	0	0.1	0	0	0.6	0.2	0.1	0	0.7	0.2	2	0	0.5
	1999	0	0.2	0	0.4	0.8	0.3	0.3				0	0	0.7	1					0	0	0.6	0	0	0	0	0	0.4	0.1	0.7	0	0	0.6	1.2	0	0.7
	2000	0	0.4	0.1	0.4	0.3	0.3	0				0	0	0.5	0					0.1	0	0.6	0	0	0.2	0	0	0.7	0.1	0.5	0	0	0.6	0.7	0.1	0.7
	2001	0.2	0	0.1	0.3	1.1	0.6	0				0	0	0.3	0					0	0	1.2	0.1	0	0	0	0.1	0.8	0	1	0	0	0.2	2	0	1
	2002	0.2	0	0	0.3	0.6	0.1	0.1				0	0	0.6	1				0	0.3	0	0.9	0.1	0	0.2	0.3	0.1	0.9	0	1	0	0	0	0.6	0	1
	2003	0.4	0	0	0.6	1.1	0.1	0.1				0.3	0	0.3	0				0	0	0	1.1	0	0.4	0.3	0.6	0	1	0.1	1.1	0	0	0.2	0.5	0.1	1.1
	2004	0.4	0	0	0.5	0.6	0.2	0.1				0.3	0	0	0				0	0.1	0	1.5	0.2	0	0.2	0.3	0.1	1.5	0.1	1.1	0	0.7	0.5	0.6	0	1.1
	2005	0.2	0	0.4	0.6	0.8	0.8	0.2				0.3	0	0.8	0				0.9	0.5	0	1.8	0.3	0	0.1	0	0	0.6	0.2	1.6	0.5	0.6	0.3	0.3	0	1.2
	2006	0.4	0	0.1	1	0.8		0.1				0.3	1	0.3	0				0.3	0.1	0	1.5	0.1	0	0.4	0.3	0.1	0.6	0.3	1.2	0	0.7	0.9	0.5	0.3	1.5
	2007	0.2	0.5	0.1	1.1	1		0.4				0.5	0	0.3	0.8				0.3	0.2	0	2.6	0.1	0	0.3	0	0	0.3	0.2	1.6	0.2	0	1.4	0.2	0.6	1.6
	2008	2.3	0.8	0.3	0.8	1.2		0.3				0.8	2	1.1	0.8				1.2	0.3	0	2.2	0.1	0	0.4	0.3	0.1	0.4	0.4	2.4	0.3	0.7	0.7	0.4	0.4	1.7
	2009	0.7	0.2	0.2	1.2	1.1		0.7	0.3	0.6	0.6	0.3	0	0.6	1.6				0.3	0.2	0	3.7	0.1	0	0.1	0.3	0.2	0.7	0.6	2.8	0.3	0	0.7	0	0.3	1.6
	2010	1.5		0.1	1.4	1.6		0.9	0.6	0.9	0.9	0.3	0	1.4	0				0	0.4	0	3.6	0.3	0	0.4	0.3	0.2	0.7	0.6	2.6	0.5	2.1	1.2	0.4	0.7	1.6
	2011	1		0.3	1.5	1.6		0.5	0.2	0.8	0.9	0.6	0	0.5	0				0	0	4.5	4.8	0.4	0	0.6	1.2	0	0.6	0.5	2.4	0.3	0	1.7	0.2	0.7	1.7
	2012	1.1		0		1.8		0.3	0.5	1.1	1.1	1.3	3.3	1.1	1.5				0.9	0.5	0	4.3	0.2	0	0.6	1.5	0	0.7	0.7	2.6	0	0.7	2.9	0.6	1	1.7
	2013	1.4		0.1		2.1		0.7	0.4	0.8	0.8	0.7	0	0.3	0.7	2.5	1.5	2.9	1.3	0.5	0	4.4	0.4	0.4	0.6	0.9	0.1	0.7	0.8	2.6	0	0.6	2.6	0.5	0.8	1.9
	2014	1.5		0.1		4.3		0.9				0.7	0	0.9	0.7	2.5	1.5	2.5	0.6	0.3	0	4.7	0.3	0.5	1.1	1.4	0.2	0.4	1.2	2.9	0.6	0.6	2	0.4		1.8
	2015	1.3		0.2		2.6		1.7				0.4	2.3	0.6	0.7	2.8	1.2	2.9	0.9	0.4	4.6	4.7	0.3	0.5	1.2			0.4		2.5			2.2			2
	2016	1.9		0.3		2.7		1.5				0.9	1.2		0.7	3.5	1.4	3.8	0	0.4		5.2	0.3	0.5	0.3					3.4			1.9			2.4
	2017	1.4											1.1						0.7	0.5				0
